# Supplementary material for: Global Analysis of miRNA Signature Differentially Expressed in Insulin-resistant Human Hepatocellular Carcinoma Cell Line
Source: Int J Med Sci. 2020 Feb 24;17(5):664–77. doi: 10.7150/ijms.41999 (PMC7085209; doi:10.7150/ijms.41999)
Supplement: Supplementary file 1 — Supplementary tables. [file ijmsv17p0664s1.zip]

Archive with 5 entries (5 files):
- table-s1.xlsx
- table-s2.xlsx
- table-s3.xlsx
- table-s4.xlsx
- table-s5.xlsx
