# Supplementary material for: Global Analysis of miRNA Signature Differentially Expressed in Insulin-resistant Human Hepatocellular Carcinoma Cell Line
Source: Int J Med Sci. 2020 Feb 24;17(5):664–77. doi: 10.7150/ijms.41999 (PMC7085209; doi:10.7150/ijms.41999)
Supplement: Supplementary file 1 — Supplementary tables. [file ijmsv17p0664s1.zip › table-s1.xlsx]

## Sheet: Sheet1
Table S1. Predicted targets of dysregulated microRNA (miRNA) target genes.
miRNAs	Type of regulation	Predicted targets
hsa-miR-1231	up	POU2F1，C22orf46，FMN1，DPP3，TLN2，GSK3B，NTRK2，KYNU，DTYMK，CACNG8，CACNA1A，C10orf126，AL645730.2，S100A7A，OAS2，TMEM212，TTL，TOP3B，CREB3L3，WDR7，ZNF879，SCGB2A2，NOTCH2NL，SMAD6，ALMS1，LIMD2，KLF15，LRRK1，BTRC，RPS17，FAM47E-STBD1，GNAS，APC，WSCD1，TCF25，PRKCI，MEIS2，CELSR1，VAC14，IST1，GIMAP1，DACT2，BNIP1，NBPF9，SMARCA2，MYH10，PTPN14，ZFC3H1，NBPF15，TRIM67，DNAJB5，CDH11，ZNF831，APPL2，KIAA0895L，DBF4，WNT2B，AATF，FOXK1，RPS17L，ZNF5…
hsa-miR-3180	up	KRTAP4-4，PAX2，TRIM48，MEN1，NFIX，C10orf90，C22orf42，SSH3，PLEC，ABCA2，UFC1，NPRL3，TMEM129，LGALS3BP，KAL1，RP11-691N7.6，CTBP1，HOXD13，RASAL3，LGI3，C1orf200，NAB2，ALOX5AP，SLC39A7，KLK9，DET1，SCRT1，EP400，C1orf21，CTC-260F20.3，NUPR1，SLC41A1，LRRC15，CTD-2162K18.4，ACAA1，AKT1S1，SYNGR2，REPIN1，SOST，MAN1C1，INS-IGF2，TLX3，GPS2，AC010336.1，GOLGA6L6，VSTM2L，TMX2-CTNND1，TRIO，CYP4F22，HIVEP1，DNAAF3，HDAC11，ASCC2，BBC3，GRK6，JUND，SYN…
hsa-miR-3613-5p	up	CST3，CAMTA1，CA10，GABBR1，CAMK2D，ITGB3，PTK7，GLRA4，FAM13C，TMPRSS11A，ATG7，B3GNT5，UBBP4，PTPRK，SNX18，PRG4，PLP2，RERGL，MYB，ID2，CD160，NUDT17，PGAP1，ANKRD11，CADM2，FAM126B，FILIP1，BRD2，ELAVL2，HNRNPA1，CRKL，TENM1，ARHGAP19，CNOT4，VMAC，NODAL，YWHAE，COA1，CDC14A，NUDT9，KLHL8，KDM2B，APC，AGO3，FAT3，ANKRD52，REST，LMNB2，CRYZL1，RBMXL1，SLC14A2，SMURF2，BTBD10，PPFIA2，FLI1，CYP46A1，NUDT21，RC3H2，EPHA5，PITX2，ANKRD34C，STK11，REV1，STARD…
hsa-miR-3621	up	USP19，ZNF484，ARHGEF18，PILRB
hsa-miR-3937	up	GALNT7，NUTM2G，ARHGAP19，IP6K2，DLG5，CSDE1，HAS2，TAB2，GFER，FNBP1，HSPG2，FAM53A，KRT23，HOXA5，NR1H3，EIF4G1，C1QA，SPATA20，TTBK1，ADCY4，TRAIP，SMG1，SYT16，ARHGEF3
hsa-miR-4467	up	KANSL3，C15orf37，ZNF827，RTN4R，TKT，AC007731.1，KBTBD2，RAI1，MARVELD1，FAM127A，SCRT1，FAM104A，C12orf61，ARID5A，ZNF687，GOLGA6L6，PANX2，REXO1L1，LYSMD4，CLPTM1，POU3F3，MYO1G，ZNF142，IL4I1
hsa-miR-4492	up	ARHGAP1，OSBP2，SRRT，PARVG，SLC25A44，POU2F1，TTC7B，SEZ6，SLC39A3，LRP10，GLRA4，GPR173，HIPK2，TMEM63B，MEN1，RNF44，APOC2，CTDSP1，HID1，PYCR1，PRKCA，KSR2，NFIX，HOXA7，CIITA，TOB2，DKFZP686D09174，ERBB2，CHST3，GNG13，OLFML1，AL645730.2，WNK4，PTPRU，FSTL3，CACNA1G，TOM1L2，TTYH3，RIN1，SYCE2，RAB35，CDR2L，NOMO3，MXD3，PACS1，CD200，TIFAB，RNF38，C2orf48，CAMKMT，ZNF594，PLEC，FAM83G，SH3PXD2A，ABCA2，BRD2，SDC3，CAMK2G，ATXN7L2，ZNF76，REEP6，VPS37…
hsa-miR-4505	up	ZDHHC18，SEMA3G，OSBP2，ESPL1，CELF2，AC010536.2，SRRT，SMIM7，YBX2，FAM155B，POU2F1，MEN1，RNF44，SIRPG，PRKCA，KSR2，NFIX，CACNG8，PSD4，GUCD1，DES，CDHR5，EDA，MMS19，ERBB2，CHST3，ANKRD13A，GNG13，ATP1B2，AP000974.1，TOM1L2，NDST1，RP4-695O20__B.10，BBS2，ZBTB39，GRAMD1B，RIN1，IL18BP，RAB35，DFNB31，PACS1，CD200，ZDHHC22，CREB3L3，UAP1L1，PLEC，PRR20A，ASIC1，ZNF208，BSDC1，MLKL，SPN，SCD5，KIAA1324，PLEKHO1，ABCA2，SDC3，C19orf55，CMTM3，ATXN7L2，PR…
hsa-miR-4508	up	NFIX，VPS37D，L3MBTL2，BPTF，ENDOV，GPR153，WT1，TLE4，SLC35B2，MUTYH，RTP5，ATXN2，CHCHD6，SEPT2，LRP3，SDR42E2
hsa-miR-4649-5p	up	AC010536.2，AC007731.1，EXOC5，HPD，LTB4R，PAXIP1OS，NRGN，ASAP1，SMG6，FETUB，PDSS1，PIGB，DDX39B，GNB2L1，SKAP2，ACSL1，LIN7B，MRPL42，SLC22A1，ZBTB32，ABCC5，MAP2K4，USP10，SP9，EGLN1，ATP6V1G2-DDX39B
hsa-miR-4706	up	MGAT5，EVX2，ANKRD52，DDC，CWC27，C15orf39，OLFM2，STK35，GGCX，PFDN6，PLGLB1，EPN3，KIAA1024，RTP5，ESPN，GPRC5B，KIF1C，NR5A1，TAF3，CNTROB，SDR42E2
hsa-miR-6085	up	OSBP2，ESPL1，SLC25A44，ATCAY，CTDSP1，SOX4，ENC1，LPPR2，UBE2R2，OLFML1，PTPRU，SENP3，INPP5B，TACC1，WASL，PACS1，FRMD4A，ATXN7L2，DNAJC19，PEX26，KRT82，DCAF8，IP6K2，BCAS3，ANKRD52，NGEF，DIDO1，DPF3，DACT2，SZRD1，L3MBTL1，CELSR2，CHDC2，KANK4，NUTM2E，SERINC5，STARD8，FAM21A，TMEM41A，SETD1B，BACH2，ATP6V1G2，AGAP1，PLA2G6，AQP5，LGALS4，THRA，SETD5，MINK1，ZFHX3，PA2G4，XBP1，FUT1，EVC，KLK4，LYPD5，ZDHHC9，EFCAB2，PREP，SMARCD1，AP000295.9，KLF16，A…
hsa-miR-6132	up	GPAT2，ESPL1，COPS7A，E2F7，KCNH8，PLXNA2，ATF6，PAX2，TMEM50A，BLOC1S1，ZMAT3，TROAP，STOML1，WIPF2，FTSJ2，UIMC1，CRIP2，KSR2，NDUFB10，RP11-468E2.2，POLR3D，CACNG8，KANSL3，TNPO1，HS1BP3，UBE2Z，MACC1，AL645730.2，PMS1，FAM129B，ZNF273，SIGLEC1，PTMA，UBR1，SSH3，CATSPERG，TENC1，EFS，ZDHHC22，TIFAB，MAPK8IP2，CUL9，RAPGEFL1，CTNND1，KIAA1324，RAD23B，ABCA2，ORAI2，ARHGAP19，PTK2B，AMIGO3，KCNIP4，IQSEC3，POLDIP2，MOV10L1，CYB5RL，HOXA1，RGL3，ESRRG，…
hsa-miR-6726-5p	up	AC010536.2，FAM90A1，SCAMP3，FST，ATAT1，COL9A2，LY6G6C，GSTM5，KAT6A，ATXN2L，DR1，APC，RNF123，IGFL3，C2CD2L，PCK2，BTBD19，LAMTOR3，ITGA3，ATP8A1，VPS36，ARPP21，ATPAF1，DET1，RHOBTB1，THRA，ZNF280A，TAF6，DCAF11，C1orf112，FARSA，THPO，C6orf25，HSPG2，GREB1L，COL8A2，TAPBP，DDX11，ARL3，C4orf6，BLNK，BCL7B，LMCD1，ARID1A，MTPN，CYP21A2，CD8B，SKIV2L，KDM6B，UBAP2，ONECUT2，USP24，SH3BGRL2，PLXNA4，C5orf60，TFE3，PLK1，KHNYN，CMTR1，SYMPK，TTBK1，PSMF1，…
hsa-miR-6757-5p	up	RGP1，B2M，FAM155B，TRIM48，MTO1，PRLR，JARID2，GRIPAP1，ARG2，NEU3，CIITA，SH2D4B，WNT16，PDE4DIP，GPR111，AL645730.2，TEX9，ZDHHC21，PGR，MAP4K5，FAM126B，BRD2，SERTAD1，SH3KBP1，CD59，SLC25A46，SEL1L3，ZNF83，SELE，TMEM52，EXO5，ZSCAN12，PIK3CB，MAPK7，LPPR5，CASK，WDR72，CPEB4，CSF2RB，PAFAH1B1，NELL2，IL16，ZNF286A，PTPN4，ERVW-1，SCN3B，TRIM35，KATNBL1，KIAA1549，GPATCH2，PBX1，SLC24A2，ZSCAN22，PAPPA，CCDC14，DLX4，ZNF302，ZNF292，OPN1LW，CYP26B1，…
hsa-miR-6779-5p	up	CST3，AC010536.2，PARVG，DUSP4，SUCLG2，PHLPP2，C22orf46，SLX4IP，GPR173，ATP8A2，WIPF2，MEN1，GSK3B，PRKCA，KSR2，GEMIN6，DAZAP2，PIM2，POLR3D，PSD4，ANKRD54，TAB1，C2CD3，ADAMTS4，CHMP7，TMEM63C，OLFML1，TOP3A，FGD1，TOM1L2，SIGLEC1，NDST1，BBS2，WNT7A，PLCXD1，C7orf25，RADIL，DDHD1，C9orf84，IL17RA，PEX19，RAD51B，WDR47，MAPK8IP2，SAR1B，FAM43B，C20orf196，SPN，EVC2，SH3PXD2A，ZNF572，TXNRD2，ZNF611，DISC1，USP38，TTF2，FAM22F，MS4A1，C15orf41，PPIE，D…
hsa-miR-6780b-5p	up	RPRD2，TAOK3，CAMTA1，ST18，RBM14，GABBR1，POU2F1，SLC38A1，DUSP4，SFTPA1，SLC39A3，FOXJ2，EGR1，GLRA4，COG6，PDE1C，BICD2，DHDH，TNS1，KSR2，HTR1D，RP11-468E2.2，UBE2Z，SWAP70，C8orf46，ZNF283，KIAA1958，MMP19，G3BP1，AL953854.2，EDA，UBE2R2，MMS19，CDON，ADAMTS4，PDE4DIP，OTUD3，PPP2R5E，ATP1B2，AL645730.2，SH3YL1，PHF8，SIPA1L3，C14orf1，USP49，S100A7A，ZBTB39，GRAMD1B，RNF2，CATSPERG，LPPR4，CIC，FAM109A，JTB，SLC22A10，PLAA，PCDHGB3，ATXN7L3，KAT6A…
hsa-miR-6782-5p	up	ACTL7A，RPRD2，POU2F1，FBXO11，CCAR2，SH2D4B，APEX1，PHF8，SRSF9，FAM186A，ZCCHC9，CCT2，SPN，BRD2，LRRC3B，GPR162，SPPL2A，MOK，NXPH4，GPATCH8，RFFL，CELF5，TMEM30B，MEF2BNB，TCF25，ZMYND11，ANKRD52，SLC7A13，CDSN，RBM28，PNMA3，BNIP1，KIF6，CCDC87，TOMM20，SH3BP2，PTPN14，ITCH，MARK2，SMAD3，NUDCD3，SLC2A10，APPBP2，ARSB，ANKUB1，RPS6KA1，LILRA4，RIPPLY1，DGCR2，DEPDC1B，SPTB，POLR2L，JAM2，STX1B，PPP1R12B，FZD8，SPRED2，DGKG，IL18RAP，FBXL16，NID1，PRR2…
hsa-miR-6795-5p	up	ZNF713，PLXNA2，RPA1，FBXO5，GABBR1，CKMT1B，TMEM63B，FKBP3，LPPR2，TRIM68，RP11-793H13.10，RNF144A，MLL4，OTX1，CNKSR1，ZNF557，LAT，USP39，OST4，ATXN7L3，C3orf49，ANKRD39，USP9Y，VWA2，ABHD8，ARHGEF25，BRD2，BCL3，SDC1，SH3KBP1，ATXN2L，UBE2V1，GPATCH8，CALM1，BRPF3，KCNA5，PTGIS，MED14，ZNRF1，C9orf171，SLC39A5，DPYSL3，GSTO2，ATG2B，HOXD13，CPNE5，IL2RB，MAN2B2，PGM1，TBL3，RGS19，TM9SF3，SLC12A6，U2SURP，CNN1，LOXL2，HRK，CRTC1，GAL3ST4，SPATA13，WNK…
hsa-miR-6805-5p	up	NUDT13，LEP，RBM25，CTNND2，HMG20B，DVL3，BAIAP2L2，HLCS，CCDC107，RBBP8NL，SH3PXD2A，C17orf96，ATP2B2，AGAP3，SRD5A1，PPT2-EGFL8，EVX2，SALL2，SLC43A1，RBM28，NTRK3，GREM2，CCDC120，LINC01118，PDE6G，CASC4，CECR6，TP63，ERF，HIC2，PARP9，AL161915.1，TP53TG3，SKP1，CREM，TSPAN11，RPS6KB2，TNRC6B，RIMS4，DLX3，POLA2，JPH3，CCDC33，AKT2，ACP6，NAV1，ZNF395，XIRP1，PUS7L，MXI1，HSDL2，TBX6，FOXN3，AGAP2，PTP4A2，ZDHHC4，TSHR，RPS6KL1，CADM4，VASH1，C14orf105…
hsa-miR-6813-5p	up	ARHGAP8，OSBP2，ESPL1，C1QTNF1，ATCAY，RNF44，CTDSP1，CES3，SOX4，ENC1，LPPR2，OLFML1，AL645730.2，PTPRU，INPP5B，CIC，LYVE1，WASL，PACS1，TKT，FRMD4A，ATXN7L2，C10orf62，DCAF8，FAM107B，BCAS3，PTCH1，RAET1L，DUSP6，CHDC2，KANK4，NUTM2E，SERINC5，EPB41L4B，EVA1C，STARD8，CCDC120，TMEM41A，NPR3，ZNF18，MAGI3，BSND，UBA52，ATP6V1G2，LYNX1，AGAP1，LGALS4，SETD5，MINK1，CDH16，PA2G4，PPP2R2D，XBP1，EVC，ANXA2，LYPD5，HEG1，PREP，AP000295.9，KLF16，NKAPL，ALS2C…
hsa-miR-6846-5p	up	OSBP2，KCNH8，SLC25A44，SLC39A3，BRI3BP，RLBP1，HIPK2，TMEM63B，PRKCA，CTNND2，NFIX，SMG5，HMG20B，PRR22，CACNA2D3，FGF19，WNK4，CALCOCO2，HNF4A，OAS2，ARG1，RAB35，CYFIP2，COMMD9，C7orf25，ATXN7L3，PLEC，C11orf42，DISC1，BRD2，TRIM27，BZRAP1，SIK3，PRKAA2，PTPN23，ATXN2L，NAT8L，C17orf96，ATP2B2，LGI4，SEPT8，ATE1，RGL3，KIAA1598，TRIM37，HDAC7，CYC1，DENND6B，PTCH1，MMP15，KRT27，FGF17，ANKRD52，GCK，KCNN3，INTS3，IGFL3，TGFA，NEURL1B，GEMIN8，GPANK1，CD…
hsa-miR-6848-5p	up	KCNH8，SLC25A44，UBASH3B，SLC39A3，BRI3BP，HIPK2，TMEM63B，PRKCA，CTNND2，NFIX，SMG5，HMG20B，ANKS4B，WISP1，PRR22，CACNA2D3，FGF19，CALCOCO2，HNF4A，OAS2，ARG1，RAB35，CYFIP2，COMMD9，CD300LF，C7orf25，ATXN7L3，ZDHHC22，PLEC，C11orf42，DISC1，BRD2，TRIM27，SIK3，PTPN23，ATXN2L，NAT8L，C17orf96，ATP2B2，SEPT8，ATE1，KIAA1598，TRIM37，CYC1，PTCH1，MMP15，KRT27，FGF17，ANKRD52，GCK，KCNN3，INTS3，TGFA，GEMIN8，GPANK1，CD6，PPFIA2，C21orf67，LSG1，GPR26，CNN…
hsa-miR-6870-5p	up	EPB41L4A，DIRAS2，FAM155B，BRAF，FAM161A，DAAM2，ACTB，SRCIN1，ATCAY，SLC39A3，RAB8A，TMEM63B，APOC2，CES3，FBXO11，PRKCA，OAS3，KSR2，UBXN7，NFIX，ABLIM3，FST，DVL3，LPPR2，CEBPG，MOGAT2，GMPR，RNF144A，MCAT，EIF5AL1，MSI1，TCEB3，HAPLN4，MUC20，CNKSR1，PPP2R5E，OLFML1，AL645730.2，WNK4，SIPA1L3，ZNF276，PPP4C，DHRS11，ZNF691，GRAMD1B，OBP2B，RP11-195F19.5，EFS，TACC1，TTC39B，FUNDC2，OST4，PACS1，ATXN7L3，ANKRD26，FPGS，CCDC67，NAT16，KCTD12，ATN1，SNX3…
hsa-miR-7111-5p	up	RPA1，DENND3，DIRAS2，FAM155B，BRAF，ACTB，ATCAY，SLC39A3，RAB8A，TMEM63B，CXADR，SOX4，FBXO11，KSR2，UBXN7，NFIX，ABLIM3，DVL3，LPPR2，CEBPG，RNF144A，MCAT，PRR22，DIRAS1，MSI1，TCEB3，MUC20，CNKSR1，PPP2R5E，OLFML1，WNK4，PHF8，SIPA1L3，ZNF32，ZNF691，OBP2B，RIN1，RP11-195F19.5，TMEM150B，HMGB3，TTC39B，FUNDC2，OST4，PACS1，ATXN7L3，FPGS，CCDC67，NAT16，ATN1，SNX33，KDM5C，POU3F2，C11orf42，MPZ，M6PR，KCNH4，VPS37D，ARF5，SULT1A1，TMEM194A，ATXN2L，C12or…
hsa-miR-7112-5p	up	MUC12，RBM14，SMUG1，RILP，RHEB，CTD-2370N5.3，COL1A1，BOLL，SYT3，PELI3，IL17RC，MEGF10，C17orf70，BMP4，C2orf69
hsa-miR-8072	up	EN1，PCDHA10，AC007731.1，PCDHA7，PCDHA13，PCDHA1，EVX1，FAM127A，SCRT1，PCDHA11，FAM104A，PCDHA2，PCDHAC2，PCDHA12，P2RX4，PCDHA5，CLPTM1，PCDHAC1，POU3F3，PCDHA8，PCDHA4，PCDHA3，CNTROB，PCDHA6，ARL2-SNX15
hsa-miR-134-5p	down	ZKSCAN5，ARHGAP8，ZNF713，CA10，NDUFC1，BRAF，C15orf54，SLC38A1，PHLPP2，PRLR，MAGI2，NEK7，ZMAT5，PDLIM5，XCL1，HIPK2，PDE1C，LCMT2，SLC15A4，TMPRSS11A，TRIM11，C22orf42，PEX11A，TAB1，MYLK4，GPR111，OSBP，C10orf126，FAM168A，EIF3F，ATP13A4，USP53，ADCY1，CALCOCO2，B3GNT9，ITGB1，YAP1，ZBED4，NDFIP2，MAGIX，ITGB8，USP9Y，SCGB2A2，SMAD6，MTL5，TRIM27，CAMK4，P2RX5-TAX1BP3，CRIM1，FAM47E-STBD1，ZNF83，SLC35G3，WDR75，PTPN2，KCNK12，NPHP3-ACAD11，TMEM24…
hsa-miR-3935	down	EFNB2，DDI2，MUC12，ARHGEF35，GABBR1，DIRAS2，DHX35，SPAG16，ST6GALNAC5，UGT2A3，STAT3，PIEZO2，OTX1，GLRA3，PMS1，TROVE2，ASZ1，ZDHHC21，TMEM212，HNRNPR，OTUD7A，TACC1，LRRTM3，NEGR1，ZBTB38，FAM126B，HAUS2，POU3F2，NXPE3，SCRN1，PTBP2，BID，ACER3，NKX3-2，TMED7，KCTD16，ITGB1BP1，GUCY1A3，KCNA5，MSH5，PHACTR2，CUL2，TMEM184B，USP1，CCNYL1，KIF15，RSF1，MBOAT7，METTL8，DENND1B，PYROXD1，FRA10AC1，ZDHHC8，ETS2，MKL2，GLRX3，DNAJC10，STK11，PCDH11X，NPR3，…
hsa-miR-4793-5p	down	CCNT2，TMEM255A，AC010336.2，SLC2A14，DUSP4，PTK7，PRLR，FMN1，PCNXL4，HS6ST2，LIN52，NEK2，WIPF2，NTRK2，ENC1，PIEZO2，SPANXN1，C11orf48，CHMP7，LA16c-431H6.6，PHF20L1，ATP2C1，WNT7A，TTC39B，NOMO3，WASL，TRIM23，RPL32，MRS2，SPANXN5，TRAPPC11，ATF2，LDB2，DISC1，ARHGAP11A，PPP1R9A，SCAI，EMC10，REPS1，NME9，ABHD15，PEX26，ESRRG，GOSR1，UTP14C，PTCH1，MC2R，PHF14，TBC1D9，DRP2，LCE3E，MPDZ，SOAT2，TPO，PCTP，HPS4，RNF150，RAF1，MGA，WDR78，KLHL2，GFOD1，AP…
hsa-miR-5195-3p	down	CTNNBIP1，ERLIN1，WWC2，TMEM255A，SEMA6A，KLHL28，TNFRSF11B，ZNF544，ACTB，PPP1R36，BRI3BP，MAGI2，NRCAM，TBC1D15，HIPK2，TMEM178A，EDRF1，BRWD3，RBM25，DNAH3，GMIP，ZNF720，LRG1，ZNF423，ARL6IP5，EPRS，RREB1，PIEZO2，SLC4A10，KIAA1958，WNT16，G3BP1，PDCD4，CAGE1，TGFBR1，TMTC2，ADAMTS5，MYLK4，SGCZ，PTGFR，SSH2，GRB10，ZNF616，NPY2R，POTEC，TMEM212，TTL，CYFIP2，AC099552.4，NEGR1，EIF2AK1，ATXN7L3，ALPK3，RAD51B，ITGB8，CCDC39，CD1D，RP11-458D21.5，FAM…
hsa-miR-641	down	PRSS16，RGS7BP，FAM47B，FAM102B，SLK，CELF2，CAMTA1，C16orf52，IRS2，PTPDC1，KLHL28，BRAF，POU2F1，TRIM48，CDC16，FMN1，GLRX2，IGFBP5，AFAP1L2，HIPK2，CNOT6，WAPAL，PKIA，GRIN3A，KSR2，NFKBIZ，ZNF720，POLR3D，UGCG，DAZ3，STAT3，EFCAB14，UBE2Z，MIER1，G3BP1，TGFBR1，TM4SF1，RTTN，SNX18，ADAMTS5，VASH2，PRPF4B，LRP6，MANEA，KIF5A，KIF14，SIPA1L3，SRSF12，VAMP7，CXorf23，TOX，MYOZ2，CEP97，DDX3Y，TTC39B，NEGR1，ZBTB44，RFX2，SSR1，PAX6，SOS2，PLA2R1，ITGB8，PGR…
