# Supplementary material for: Global Analysis of miRNA Signature Differentially Expressed in Insulin-resistant Human Hepatocellular Carcinoma Cell Line
Source: Int J Med Sci. 2020 Feb 24;17(5):664–77. doi: 10.7150/ijms.41999 (PMC7085209; doi:10.7150/ijms.41999)
Supplement: Supplementary file 1 — Supplementary tables. [file ijmsv17p0664s1.zip › table-s2.xlsx]

## Sheet: TOTAL
Table S2. Go enrichment analysis of differentially expressed microRNA (miRNA) target genes（P value<1.00E-10).
GO Category	GO ID	GO Term	P-value	miRNAs	Genes
BP	GO:0034641	cellular nitrogen compound metabolic process	1.92658e-70	hsa-miR-134-5p，hsa-miR-4793-5p，hsa-miR-6795-5p，hsa-miR-4505，hsa-miR-641，hsa-miR-6780b-5p，hsa-miR-6132，hsa-miR-3613-5p，hsa-miR-7111-5p，hsa-miR-4492，hsa-miR-7112-5p，hsa-miR-6870-5p，hsa-miR-3935，hsa-miR-1231，hsa-miR-6782-5p，hsa-miR-3180，hsa-miR-5195-3p，hsa-miR-6757-5p，hsa-miR-6846-5p，hsa-miR-6848-5p，hsa-miR-6779-5p，hsa-miR-6805-5p，hsa-miR-4508，hsa-miR-6813-5p，hsa-miR-6085，hsa-miR-6726-5p，hsa-miR-446…	ZKSCAN5,CCNT2,ZNF713,CELF2,TAOK3,E2F7,CAMTA1,RPA1,ATF6,SRRT,ST18,YBX2,RBM14,DIRAS2,POU2F1,PAX2,ZNF544,DHX35,MTO1,FOXJ2,GLRX2,ZMAT5,EGR1,RAB8A,JARID2,CKMT1B,HIPK2,CNOT6,LIN52,EDRF1,LCMT2,MEN1,FTSJ2,RBM25,PYCR1,UIMC1,PRKCA,KYNU,OAS3,GEMIN6,CTNND2,NFIX,HOXA7,SMG5,ABLIM3,NFKBIZ,ARG2,ZNF423,POLR3D,DTYMK,HMG20B,CCAR2,EPRS,RREB1,CIITA,CEBPG,TNPO1,GMPR,ZNF283,MIER1,G3BP1,MMS19,TGFBR1,MACC1,DIRAS1,DKFZP68…
BP	GO:0009058	biosynthetic process	8.86932e-43	hsa-miR-134-5p，hsa-miR-4793-5p，hsa-miR-6132，hsa-miR-6795-5p，hsa-miR-3613-5p，hsa-miR-6780b-5p，hsa-miR-641，hsa-miR-7111-5p，hsa-miR-4492，hsa-miR-4505，hsa-miR-7112-5p，hsa-miR-1231，hsa-miR-6782-5p，hsa-miR-3180，hsa-miR-5195-3p，hsa-miR-6757-5p，hsa-miR-6846-5p，hsa-miR-6848-5p，hsa-miR-6779-5p，hsa-miR-3935，hsa-miR-6805-5p，hsa-miR-4508，hsa-miR-6870-5p，hsa-miR-6813-5p，hsa-miR-6085，hsa-miR-6726-5p，hsa-miR-446…	ZKSCAN5,CCNT2,GPAT2,ZNF713,E2F7,CAMTA1,RPA1,ATF6,SRRT,ST18,YBX2,RBM14,POU2F1,PAX2,ZNF544,PRLR,FOXJ2,EGR1,JARID2,HS6ST2,HIPK2,CNOT6,LIN52,EDRF1,MEN1,PYCR1,ST6GALNAC5,UIMC1,KYNU,CTNND2,NFIX,HOXA7,ABLIM3,PIM2,NFKBIZ,ARG2,ZNF423,POLR3D,DTYMK,HMG20B,UGCG,B3GNT5,EPRS,RREB1,CIITA,CEBPG,MOGAT2,GMPR,ZNF283,MIER1,MCAT,EIF5AL1,MMS19,TGFBR1,MACC1,MYLK4,ERBB2,TCEB3,APEX1,CHST3,ZNF557,EIF3F,FSTL3,TROVE2,PHF8,S…
BP	GO:0006464	cellular protein modification process	5.94666e-38	hsa-miR-4505，hsa-miR-641，hsa-miR-6132，hsa-miR-6780b-5p，hsa-miR-7112-5p，hsa-miR-3935，hsa-miR-3613-5p，hsa-miR-6870-5p，hsa-miR-7111-5p，hsa-miR-134-5p，hsa-miR-6779-5p，hsa-miR-4793-5p，hsa-miR-6757-5p，hsa-miR-4492，hsa-miR-6846-5p，hsa-miR-6848-5p，hsa-miR-5195-3p，hsa-miR-3180，hsa-miR-1231，hsa-miR-6085，hsa-miR-6813-5p，hsa-miR-6782-5p，hsa-miR-6726-5p，hsa-miR-6795-5p，hsa-miR-4467，hsa-miR-3937，hsa-miR-6805-5…	ZDHHC18,SLK,COPS7A,TAOK3,MUC12,PTPDC1,RBM14,CAMK2D,BRAF,CDC16,DUSP4,PTK7,PRLR,NEK7,HIPK2,NEK2,MEN1,GSK3B,CTDSP1,NTRK2,FBXO11,ST6GALNAC5,UIMC1,PRKCA,KSR2,PIM2,ATAT1,TRIM11,ATG7,ENC1,FKBP3,KANSL3,TRIM68,B3GNT5,PTPRK,GALNT7,UBE2Z,RNF144A,EIF5AL1,UBE2R2,TGFBR1,DKFZP686D09174,MYLK4,ERBB2,OTUD3,PRPF4B,MUC20,MANEA,WNK4,EIF3F,PTPRU,PHF8,HLCS,SSH2,USP49,B3GNT9,OAS2,ZDHHC21,TTL,RNF2,UBR1,SSH3,OTUD7A,EIF2AK…
BP	GO:0048011	neurotrophin TRK receptor signaling pathway	6.93583e-37	hsa-miR-641，hsa-miR-6870-5p，hsa-miR-7111-5p，hsa-miR-134-5p，hsa-miR-6779-5p，hsa-miR-6780b-5p，hsa-miR-4793-5p，hsa-miR-1231，hsa-miR-4492，hsa-miR-4505，hsa-miR-6846-5p，hsa-miR-6848-5p，hsa-miR-3935，hsa-miR-4467，hsa-miR-5195-3p，hsa-miR-3613-5p，hsa-miR-6795-5p，hsa-miR-6132，hsa-miR-6757-5p，hsa-miR-6085，hsa-miR-6813-5p，hsa-miR-6782-5p，hsa-miR-6805-5p，hsa-miR-3180，hsa-miR-3621，hsa-miR-3937，	IRS2,BRAF,DUSP4,PHLPP2,PDE1C,GSK3B,NTRK2,PRKCA,STAT3,ERBB2,FGF19,FGD1,ADCY1,SOS2,RTN4R,CAMK4,NRAS,CRKL,YWHAE,NRG4,CALM3,CALM1,HAP1,PIK3CB,MAPK7,AGO3,FGF17,OMG,PRKCI,NGEF,HDAC1,AP2B1,NRG2,PIK3R2,RAP1A,DUSP6,FRS2,RAF1,NET1,FOXO4,UBA52,BCAR1,RPS6KA1,PPP2R5D,YWHAB,UBC,ARHGEF6,KRAS,KALRN,PRKCE,MAPK13,RPS6KB2,PDE1B,RPS6KA5,TNRC6B,VAV2,CREB1,PDE1A,FURIN,AKT1S1,OBSCN,CD28,AGO1,ARHGEF2,MAPK8,TRAF6,RIT1,MA…
BP	GO:0010467	gene expression	3.60176e-35	hsa-miR-4793-5p，hsa-miR-1231，hsa-miR-4492，hsa-miR-4505，hsa-miR-6780b-5p，hsa-miR-6782-5p，hsa-miR-641，hsa-miR-3180，hsa-miR-6779-5p，hsa-miR-6846-5p，hsa-miR-6848-5p，hsa-miR-6870-5p，hsa-miR-6132，hsa-miR-5195-3p，hsa-miR-7111-5p，hsa-miR-134-5p，hsa-miR-6795-5p，hsa-miR-3935，hsa-miR-6757-5p，hsa-miR-3613-5p，hsa-miR-6813-5p，hsa-miR-6085，hsa-miR-6726-5p，hsa-miR-6805-5p，hsa-miR-4649-5p，hsa-miR-3937，hsa-miR-470…	CCNT2,POU2F1,CNOT6,MEN1,PRKCA,GEMIN6,SMG5,POLR3D,EPRS,TNPO1,EDA,DKFZP686D09174,TCEB3,EIF3F,LAT,SRSF9,HNF4A,HNRNPR,YAP1,SSR1,RPL32,PGR,SMAD2,HNRNPA1,CNOT4,DDX23,ESRRG,HNRNPA3,RPS9,WARS,RRN3,PSMA6,MED14,CPSF7,PTRF,AGO3,RORB,EIF3D,SRP19,HDAC1,NR6A1,RPL21,SMURF2,NEDD4L,PSMD2,NUDT21,MKL2,MARS,PSME3,EFTUD2,SMAD3,UBA52,RPS17L,MED13,RPL38,NR4A2,YWHAB,PSMD3,THRA,POLR2I,POLR2L,EIF4EBP1,PSME4,SPCS3,NOTCH2,C…
BP	GO:0038095	Fc-epsilon receptor signaling pathway	1.46406e-26	hsa-miR-641，hsa-miR-6779-5p，hsa-miR-134-5p，hsa-miR-1231，hsa-miR-4492，hsa-miR-4505，hsa-miR-6846-5p，hsa-miR-6848-5p，hsa-miR-6795-5p，hsa-miR-6780b-5p，hsa-miR-5195-3p，hsa-miR-6870-5p，hsa-miR-7111-5p，hsa-miR-6757-5p，hsa-miR-3613-5p，hsa-miR-6132，hsa-miR-4793-5p，hsa-miR-6813-5p，hsa-miR-3937，hsa-miR-6805-5p，hsa-miR-3180，hsa-miR-6782-5p，hsa-miR-4649-5p，	IRS2,PHLPP2,GSK3B,TAB1,ERBB2,FGF19,LAT,NRAS,NRG4,UBE2V1,CALM3,CALM1,PIK3CB,AGO3,FGF17,PAK2,SYK,NRG2,PIK3R2,FRS2,RAF1,BCL10,FOXO4,UBA52,YWHAB,MAP3K1,UBC,TAB2,KRAS,RPS6KB2,PAK1,TNRC6B,VAV2,CREB1,PPP3CA,AKT1S1,CD28,AGO1,PPP3CB,NFATC2,MAPK8,TRAF6,PDGFB,KIT,FCER1G,FER,ITPR1,PIK3R1,UBE2N,PHLPP1,LCK,IRS1,NRG1,GSK3A,PIK3CA,GAB2,FOXO3,TNRC6A,FGFR2,MAP2K4,RELA,LCP2,VAV3,FGFR1,FOXO1,MAPK1,MAP3K7,FGF1,ITPR2,…
BP	GO:0044403	symbiosis, encompassing mutualism through parasitism	1.56514e-26	hsa-miR-3935，hsa-miR-4793-5p，hsa-miR-6757-5p，hsa-miR-4492，hsa-miR-6846-5p，hsa-miR-6848-5p，hsa-miR-134-5p，hsa-miR-5195-3p，hsa-miR-641，hsa-miR-7111-5p，hsa-miR-6132，hsa-miR-6779-5p，hsa-miR-6870-5p，hsa-miR-4505，hsa-miR-6085，hsa-miR-6813-5p，hsa-miR-3613-5p，hsa-miR-6780b-5p，hsa-miR-4508，hsa-miR-1231，hsa-miR-6782-5p，hsa-miR-3180，hsa-miR-6795-5p，hsa-miR-6726-5p，hsa-miR-6805-5p，hsa-miR-3937，hsa-miR-4649-5…	EFNB2,CCNT2,B2M,HIPK2,CXADR,WAPAL,STAT3,TNPO1,CHMP7,DKFZP686D09174,TCEB3,CALCOCO2,ITGB1,PACS1,TRIM23,RPL32,CD1D,HNRNPA1,VPS37D,YWHAE,BTRC,NUP153,RPS9,PSMA6,USP6NL,ZMYND11,HMGA1,CUL2,PAK2,TPR,HDAC1,MPDZ,CTBP1,RPL21,SYK,AP2B1,VAC14,IST1,SLAMF1,IL2RB,IL16,NEDD4L,PSMD2,PSME3,CRTC1,ITGA5,SMAD3,MAGI3,UBA52,RPS17L,RPL38,MDFIC,ANKRD17,PSMD3,POLR2I,POLR2L,PSME4,KPNA2,TAF4,PSME2,TAF6,UBC,UBE2I,VPS37B,IPO7,…
BP	GO:0016032	viral process	2.4115e-26	hsa-miR-3935，hsa-miR-4793-5p，hsa-miR-6757-5p，hsa-miR-7111-5p，hsa-miR-641，hsa-miR-6132，hsa-miR-6779-5p，hsa-miR-4492，hsa-miR-6870-5p，hsa-miR-6846-5p，hsa-miR-6848-5p，hsa-miR-134-5p，hsa-miR-4505，hsa-miR-6085，hsa-miR-6813-5p，hsa-miR-5195-3p，hsa-miR-3613-5p，hsa-miR-6780b-5p，hsa-miR-4508，hsa-miR-1231，hsa-miR-6782-5p，hsa-miR-6795-5p，hsa-miR-6726-5p，hsa-miR-6805-5p，hsa-miR-3937，hsa-miR-4649-5p，	EFNB2,CCNT2,B2M,CXADR,WAPAL,STAT3,TNPO1,CHMP7,DKFZP686D09174,TCEB3,CALCOCO2,ITGB1,PACS1,TRIM23,RPL32,CD1D,HNRNPA1,VPS37D,YWHAE,BTRC,NUP153,RPS9,PSMA6,ZMYND11,HMGA1,CUL2,PAK2,TPR,HDAC1,MPDZ,RPL21,SYK,AP2B1,VAC14,SLAMF1,IL2RB,IL16,NEDD4L,PSMD2,PSME3,CRTC1,ITGA5,MAGI3,UBA52,RPS17L,RPL38,MDFIC,ANKRD17,PSMD3,POLR2I,POLR2L,PSME4,KPNA2,TAF4,PSME2,TAF6,UBC,UBE2I,VPS37B,IPO7,DDX3X,GBF1,TCEB1,PML,MICB,SKP1…
BP	GO:0044281	small molecule metabolic process	2.2066e-23	hsa-miR-6132，hsa-miR-134-5p，hsa-miR-6870-5p，hsa-miR-7111-5p，hsa-miR-3935，hsa-miR-6779-5p，hsa-miR-641，hsa-miR-6846-5p，hsa-miR-6795-5p，hsa-miR-4793-5p，hsa-miR-4492，hsa-miR-4505，hsa-miR-6848-5p，hsa-miR-1231，hsa-miR-6757-5p，hsa-miR-5195-3p，hsa-miR-6780b-5p，hsa-miR-6085，hsa-miR-6813-5p，hsa-miR-3613-5p，hsa-miR-6805-5p，hsa-miR-6726-5p，hsa-miR-3180，hsa-miR-4467，hsa-miR-7112-5p，hsa-miR-3937，hsa-miR-4649-5…	GPAT2,NDUFC1,DIRAS2,DHX35,SUCLG2,GLRX2,RLBP1,RAB8A,CKMT1B,HS6ST2,APOC2,PYCR1,PRKCA,KYNU,UGT2A3,NDUFB10,ARG2,NEU3,DTYMK,PEX11A,UGCG,EPRS,MOGAT2,GMPR,CACNA1A,G3BP1,MCAT,MMS19,TGFBR1,DIRAS1,DKFZP686D09174,CHST3,GNG13,PMS1,KIF5A,KIF14,INPP5B,ATP13A4,C14orf1,RERGL,HLCS,ADCY1,HNF4A,NDST1,OAS2,ZDHHC21,ARG1,RAB35,LYVE1,DDX3Y,WASL,GSTM5,TRIM23,FPGS,RAD51B,PLEC,FIG4,SAR1B,BLM,SCD5,ABCA2,TKT,SLC17A1,TTF2,SD…
BP	GO:0044267	cellular protein metabolic process	8.96265e-20	hsa-miR-7112-5p，hsa-miR-3935，hsa-miR-6132，hsa-miR-6870-5p，hsa-miR-7111-5p，hsa-miR-5195-3p，hsa-miR-641，hsa-miR-3613-5p，hsa-miR-3937，hsa-miR-134-5p，hsa-miR-4793-5p，hsa-miR-6779-5p，hsa-miR-6782-5p，hsa-miR-6085，hsa-miR-4706，hsa-miR-4649-5p，hsa-miR-6780b-5p，hsa-miR-6846-5p，hsa-miR-6848-5p，hsa-miR-6813-5p，hsa-miR-6795-5p，hsa-miR-1231，hsa-miR-6757-5p，hsa-miR-4492，hsa-miR-4505，hsa-miR-3180，hsa-miR-6726-5…	MUC12,ATF6,ACTB,IGFBP5,B3GNT5,GALNT7,MUC20,MANEA,EIF3F,SSR1,RPL32,PGAP1,SAR1B,CCT2,DNAJC19,MGAT5,EXOC5,ERO1L,RPS9,EIF3D,SRP19,TUBA1B,RPL21,PIGK,RP11-108O10.8,GCNT4,TOMM20,F7,PCSK1,B4GALT6,B3GNT7,UBA52,ARSB,RPS17L,PAPPA,RPL38,STT3A,DOLPP1,B3GNT3,ST3GAL1,EIF4EBP1,ACE,SPCS3,DPAGT1,XBP1,ETF1,PGM3,SLC30A7,UBE2I,GFER,BCHE,ALG9,CANX,B4GALT2,DPM2,CCT6A,PREB,EXOC4,MUC21,RPS19,GALNT6,EDEM3,ALG5,PIGS,TIMM22…
BP	GO:0009056	catabolic process	2.45498e-18	hsa-miR-641，hsa-miR-5195-3p，hsa-miR-6795-5p，hsa-miR-7111-5p，hsa-miR-6870-5p，hsa-miR-3935，hsa-miR-4492，hsa-miR-6782-5p，hsa-miR-1231，hsa-miR-6846-5p，hsa-miR-6848-5p，hsa-miR-3613-5p，hsa-miR-6085，hsa-miR-6813-5p，hsa-miR-4793-5p，hsa-miR-6757-5p，hsa-miR-6780b-5p，hsa-miR-6726-5p，hsa-miR-6132，hsa-miR-134-5p，hsa-miR-4505，hsa-miR-6779-5p，hsa-miR-3180，hsa-miR-4467，hsa-miR-7112-5p，hsa-miR-6805-5p，hsa-miR-464…	PRSS16,ERLIN1,RPA1,FBXO5,DENND3,DIRAS2,DHX35,CDC16,RAB8A,CNOT6,APOC2,FBXO11,PYCR1,KYNU,SMG5,ATG7,ENC1,NEU3,MMP19,G3BP1,COL9A2,DIRAS1,DKFZP686D09174,APEX1,PMS1,KIF5A,KIF14,ATP13A4,RERGL,USP53,USP49,UBR1,ARG1,USP39,RAB35,LYVE1,DDX3Y,DDHD1,TRIM23,RPL32,RAD51B,SAR1B,CUL9,USP9Y,BLM,KIAA1324,RAD23B,ABCA2,TKT,USP38,TTF2,SDC3,SDC1,FBXO21,SMUG1,NRAS,ARF5,PRKAA2,PTPN23,MAP1S,CNOT4,DNASE1L1,LPIN1,BTRC,MOV10…
BP	GO:0007596	blood coagulation	6.76531e-18	hsa-miR-6870-5p，hsa-miR-7111-5p，hsa-miR-5195-3p，hsa-miR-4505，hsa-miR-4492，hsa-miR-6779-5p，hsa-miR-6846-5p，hsa-miR-6848-5p，hsa-miR-6805-5p，hsa-miR-6780b-5p，hsa-miR-641，hsa-miR-6795-5p，hsa-miR-3613-5p，hsa-miR-134-5p，hsa-miR-6782-5p，hsa-miR-6757-5p，hsa-miR-1231，hsa-miR-3935，hsa-miR-6132，hsa-miR-4793-5p，hsa-miR-6726-5p，hsa-miR-6085，hsa-miR-6813-5p，hsa-miR-7112-5p，hsa-miR-4706，	ACTB,CXADR,SIRPG,PRKCA,HMG20B,ATP1B2,KIF5A,LAT,MYB,HNF4A,ITGB1,RAD51B,SPN,SH2B3,NRAS,CD59,ATP2B2,SELE,CALM3,CALM1,GNAS,BRPF3,GUCY1A3,CFL1,SERPING1,PIK3CB,HDAC1,KIF15,SYK,KIF3A,PIK3R2,PIK3R5,RAP1A,PDE10A,F7,CAPZA2,ANGPT2,HPS4,ITGA5,RAF1,ITGA3,GATA5,AKAP1,BCAR1,KIF3C,SLC7A11,RASGRP2,SLC8A2,WEE1,JAM2,GNAI3,MGLL,PSAP,SELP,DGKG,OLR1,KRAS,CD9,KIF23,GATA2,BLOC1S3,PRKCE,SIRPA,THPO,ABCC4,APP,ADRA2A,CAPZA1…
BP	GO:0022607	cellular component assembly	4.14831e-17	hsa-miR-6795-5p，hsa-miR-7111-5p，hsa-miR-3613-5p，hsa-miR-6870-5p，hsa-miR-5195-3p，hsa-miR-6757-5p，hsa-miR-134-5p，hsa-miR-4793-5p，hsa-miR-3935，hsa-miR-1231，hsa-miR-4492，hsa-miR-4505，hsa-miR-6779-5p，hsa-miR-6846-5p，hsa-miR-6848-5p，hsa-miR-6805-5p，hsa-miR-6780b-5p，hsa-miR-6782-5p，hsa-miR-641，hsa-miR-6085，hsa-miR-6813-5p，hsa-miR-6726-5p，hsa-miR-3180，hsa-miR-6132，hsa-miR-3937，hsa-miR-4467，hsa-miR-4706，h…	RPA1,CAMK2D,FAM161A,ACTB,PRLR,MAGI2,NRCAM,NEK7,SPAG16,RAB8A,NEK2,TLN2,PRKCA,GEMIN6,ABLIM3,EPRS,PTPRK,C2CD3,BAIAP2L2,MMS19,PDE4DIP,MUC20,EIF3F,FGD1,SRSF9,SRSF12,ITGB1,BBS2,SYCE2,USP39,WASL,KAT6A,CCDC67,PLEC,CADM2,MAPK8IP2,CCDC39,ASIC1,SAR1B,CCT2,VWA2,BLM,MLKL,KCTD12,CTNND1,HAUS2,SMAD2,BRD2,CAMK2G,TRIM27,CENPT,H2AFX,ATXN2L,SASS6,PTK2B,COA1,BAIAP2,DDX23,TCF4,NUP153,FBF1,GABARAPL2,KCTD16,ITGB1BP1,APC…
BP	GO:0043687	post-translational protein modification	4.22678e-17	hsa-miR-7112-5p，hsa-miR-3935，hsa-miR-3613-5p，hsa-miR-3937，hsa-miR-6870-5p，hsa-miR-7111-5p，hsa-miR-641，hsa-miR-6779-5p，hsa-miR-4706，hsa-miR-6846-5p，hsa-miR-6848-5p，hsa-miR-6782-5p，hsa-miR-6795-5p，hsa-miR-4492，hsa-miR-4505，hsa-miR-5195-3p，hsa-miR-134-5p，hsa-miR-6132，hsa-miR-1231，hsa-miR-4793-5p，hsa-miR-3180，hsa-miR-6757-5p，hsa-miR-6780b-5p，hsa-miR-6085，hsa-miR-4649-5p，hsa-miR-6813-5p，	MUC12,B3GNT5,GALNT7,MUC20,MANEA,PGAP1,SAR1B,MGAT5,PIGK,RP11-108O10.8,GCNT4,F7,B4GALT6,B3GNT7,ARSB,STT3A,DOLPP1,B3GNT3,ST3GAL1,DPAGT1,PGM3,UBE2I,ALG9,CANX,B4GALT2,DPM2,PREB,MUC21,GALNT6,EDEM3,ALG5,PIGS,FURIN,MLEC,SENP2,MAN1C1,GANAB,B4GALT1,ALG14,PMM2,ST3GAL2,GCNT3,PIGP,MOGS,MUC5B,GALNT14,SEC24A,GGCX,ARSD,PIGV,SUMO2,GMPPB,PROC,B4GALT3,PIGB,SUMO3,PIGT,SEC24B,DHDDS,MVD,RHBDD1,MAGT1,MAN1A1,MUC15,MGAT4…
BP	GO:0007173	epidermal growth factor receptor signaling pathway	1.72479e-14	hsa-miR-641，hsa-miR-6779-5p，hsa-miR-134-5p，hsa-miR-6780b-5p，hsa-miR-1231，hsa-miR-4492，hsa-miR-4505，hsa-miR-6846-5p，hsa-miR-6848-5p，hsa-miR-6870-5p，hsa-miR-5195-3p，hsa-miR-6757-5p，hsa-miR-6795-5p，hsa-miR-6132，hsa-miR-3613-5p，hsa-miR-7111-5p，hsa-miR-4793-5p，hsa-miR-6813-5p，hsa-miR-6805-5p，hsa-miR-6085，hsa-miR-3180，hsa-miR-3937，hsa-miR-6782-5p，	IRS2,PHLPP2,PDE1C,GSK3B,PRKCA,ERBB2,FGF19,ADCY1,STAM,CAMK4,NRAS,SH3KBP1,PTK2B,NRG4,CALM3,CALM1,PIK3CB,AGO3,FGF17,TGFA,AP2B1,NRG2,PIK3R2,PXN,FRS2,RAF1,FOXO4,UBA52,BCAR1,YWHAB,UBC,KRAS,PRKCE,RPS6KB2,PDE1B,RPS6KA5,TNRC6B,CREB1,PDE1A,AKT1S1,CD28,AGO1,SOX9,PAG1,EPS15,SOCS5,PDGFB,PRKACA,KIT,ITPR1,PIK3R1,PHLPP1,LCK,IRS1,SRC,PIK3C2A,AP2A1,NRG1,GSK3A,REPS2,PRKAR1A,PLCE1,PIK3CA,FOXO3,EPS15L1,TNRC6A,FGFR2,F…
BP	GO:0007268	synaptic transmission	5.55286e-14	hsa-miR-6132，hsa-miR-6846-5p，hsa-miR-6848-5p，hsa-miR-3613-5p，hsa-miR-6780b-5p，hsa-miR-6795-5p，hsa-miR-3935，hsa-miR-6870-5p，hsa-miR-7111-5p，hsa-miR-134-5p，hsa-miR-641，hsa-miR-4492，hsa-miR-4505，hsa-miR-6779-5p，hsa-miR-1231，hsa-miR-5195-3p，hsa-miR-6757-5p，hsa-miR-4793-5p，hsa-miR-6782-5p，hsa-miR-6085，hsa-miR-6813-5p，hsa-miR-4467，hsa-miR-6805-5p，hsa-miR-3180，hsa-miR-3937，	KCNH8,GABBR1,CAMK2D,BRAF,SLC38A1,PRKCA,HTR1D,CACNG8,CACNA1A,LRP6,KIF5A,CACNA1G,ADCY1,MPZ,CAMK2G,KCNH4,CAMK4,CALM3,CALM1,KCNA5,HAP1,KCNN3,CACNB4,AP2B1,PAFAH1B1,GRM5,UNC13A,SLITRK5,KCNAB3,AGRN,APBA1,RAF1,SLC18A2,RPS6KA1,SYT2,GRIA1,MINK1,KCNAB1,CBLN1,GNAI3,KCNC3,VAMP1,GLS,ABCC8,KCNK3,MYCBPAP,PNOC,MYO6,AMPH,NRXN1,EPB41L1,GRIK5,GRM2,RIMS1,PLCB3,CREB1,NPFF,GABRB3,NOVA1,SLC6A3,KCNS2,CHRNA4,DLG4,KCNA1,HC…
BP	GO:0038096	Fc-gamma receptor signaling pathway involved in phagocytosis	1.00876e-13	hsa-miR-6870-5p，hsa-miR-7111-5p，hsa-miR-5195-3p，hsa-miR-6132，hsa-miR-6779-5p，hsa-miR-4793-5p，hsa-miR-6846-5p，hsa-miR-6848-5p，hsa-miR-6085，hsa-miR-6813-5p，hsa-miR-4505，hsa-miR-4492，hsa-miR-6757-5p，hsa-miR-1231，hsa-miR-6795-5p，hsa-miR-3613-5p，hsa-miR-641，hsa-miR-6780b-5p，hsa-miR-6782-5p，hsa-miR-134-5p，hsa-miR-4467，	ACTB,WIPF2,CYFIP2,WASL,BAIAP2,CFL1,PIK3CB,SYK,PIK3R2,ACTG1,WIPF1,PLA2G6,MYO1C,PRKCE,PAK1,VAV2,ACTR3,ITPR1,PIK3R1,SRC,WIPF3,CD247,ELMO1,HCK,PIK3CA,MYO10,ABI1,MYO1G,YES1,ARPC4,NCKAP1,VAV3,MAPK1,ITPR2,NCKIPSD,PIK3R2,
BP	GO:0061024	membrane organization	5.18444e-12	hsa-miR-6870-5p，hsa-miR-7111-5p，hsa-miR-5195-3p，hsa-miR-134-5p，hsa-miR-6779-5p，hsa-miR-3613-5p，hsa-miR-6805-5p，hsa-miR-4793-5p，hsa-miR-641，hsa-miR-4505，hsa-miR-6085，hsa-miR-6813-5p，hsa-miR-4492，hsa-miR-6780b-5p，hsa-miR-4508，hsa-miR-6846-5p，hsa-miR-4649-5p，hsa-miR-6795-5p，hsa-miR-6132，hsa-miR-3935，hsa-miR-6848-5p，hsa-miR-1231，hsa-miR-6782-5p，hsa-miR-6757-5p，hsa-miR-6726-5p，hsa-miR-3180，	ACTB,MAGI2,NRCAM,RAB8A,ATP8A2,ATG7,BAIAP2L2,CHMP7,SGCZ,VAMP7,BBS2,WASL,SSR1,PACS1,RPL32,PEX19,SAR1B,ATF2,SNX33,STAM,VPS37D,PRKAA2,YWHAE,PEX26,BAIAP2,EXOC5,ATP11C,CALM3,CALM1,NUP153,RPS9,ITGB1BP1,DAB2,PTCH1,NPLOC4,PRKCI,TPR,PVRL2,SRP19,RPL21,GCA,KIF3A,BNIP1,YWHAG,BBS1,ACTG1,CALCR,SCN3B,AGRN,PEX16,TMEM43,ATP8A1,VPS36,PEX5,UBA52,RPS17L,KIF13A,RPL38,MYO1C,YWHAB,CTDNEP1,CLTC,SPCS3,ANXA2,UBC,CAV2,MUSK,…
BP	GO:0034655	nucleobase-containing compound catabolic process	1.97743e-11	hsa-miR-6795-5p，hsa-miR-7111-5p，hsa-miR-6870-5p，hsa-miR-3935，hsa-miR-641，hsa-miR-6846-5p，hsa-miR-6848-5p，hsa-miR-6780b-5p，hsa-miR-5195-3p，hsa-miR-6782-5p，hsa-miR-6132，hsa-miR-134-5p，hsa-miR-3613-5p，hsa-miR-4492，hsa-miR-4505，hsa-miR-4793-5p，hsa-miR-6779-5p，hsa-miR-3180，hsa-miR-7112-5p，hsa-miR-6805-5p，hsa-miR-1231，hsa-miR-6757-5p，hsa-miR-4508，hsa-miR-6813-5p，hsa-miR-6085，hsa-miR-3937，hsa-miR-6726-5…	RPA1,DIRAS2,DHX35,RAB8A,CNOT6,SMG5,G3BP1,DIRAS1,APEX1,PMS1,KIF5A,KIF14,ATP13A4,RERGL,RAB35,DDX3Y,TRIM23,RPL32,RAD51B,SAR1B,BLM,RAD23B,ABCA2,TTF2,SMUG1,NRAS,ARF5,MAP1S,CNOT4,DNASE1L1,MOV10L1,AGAP3,NUDT9,DDX23,GNAS,RPS9,EXO5,MSH5,HMGA2,AGO3,ABCC1,HMGA1,TUBA1B,NANOS2,KIF15,RPL21,KIF3A,ABCG4,KIF6,RAP1A,SMARCA2,LSG1,PDE10A,MYH10,EFTUD2,RAB28,EEFSEC,DERA,BPTF,UBA52,NUDT5,RPS17L,KIF13A,RPL38,KIFC2,LIN28…
CC	GO:0005575	cellular_component	1.928e-22	hsa-miR-641，hsa-miR-4492，hsa-miR-6757-5p，hsa-miR-134-5p，hsa-miR-3935，hsa-miR-4793-5p，hsa-miR-6132，hsa-miR-5195-3p，hsa-miR-4505，hsa-miR-6813-5p，hsa-miR-6782-5p，hsa-miR-3180，hsa-miR-6085，hsa-miR-6846-5p，hsa-miR-6780b-5p，hsa-miR-6795-5p，hsa-miR-6870-5p，hsa-miR-3613-5p，hsa-miR-6779-5p，hsa-miR-6848-5p，hsa-miR-7111-5p，hsa-miR-7112-5p，hsa-miR-1231，hsa-miR-6805-5p，hsa-miR-4508，hsa-miR-6726-5p，hsa-miR-446…	PRSS16,ARHGAP1,RGP1,ZKSCAN5,EFNB2,CCNT2,GPAT2,CTNNBIP1,ZDHHC18,SEMA3G,ARHGAP8,ACTL7A,KRTAP4-4,ERLIN1,OSBP2,SLK,RPRD2,ZNF713,WWC2,ESPL1,EPB41L4A,TMEM255A,SEMA6A,COPS7A,B2M,CELF2,CST3,TAOK3,E2F7,CAMTA1,KCNH8,PLXNA2,RPA1,MUC12,ATF6,CA10,SLC2A14,SRRT,ST18,C16orf52,FBXO5,PARVG,IRS2,SMIM7,YBX2,C1QTNF1,RBM14,SLC25A44,GABBR1,NDUFC1,DIRAS2,CAMK2D,FAM155B,BRAF,FAM161A,POU2F1,UBASH3B,PAX2,TNFRSF11B,ZNF544,T…
CC	GO:0043234	protein complex	5.10719e-20	hsa-miR-6757-5p，hsa-miR-5195-3p，hsa-miR-6782-5p，hsa-miR-3180，hsa-miR-6780b-5p，hsa-miR-6132，hsa-miR-6795-5p，hsa-miR-7111-5p，hsa-miR-6813-5p，hsa-miR-7112-5p，hsa-miR-3613-5p，hsa-miR-3935，hsa-miR-134-5p，hsa-miR-6870-5p，hsa-miR-641，hsa-miR-6779-5p，hsa-miR-1231，hsa-miR-4793-5p，hsa-miR-4492，hsa-miR-4505，hsa-miR-6085，hsa-miR-4467，hsa-miR-6805-5p，hsa-miR-6726-5p，hsa-miR-6846-5p，hsa-miR-6848-5p，hsa-miR-450…	RGP1,CTNNBIP1,ACTL7A,KRTAP4-4, ERLIN1, RPRD2, COPS7A, B2M, E2F7, PLXNA2, RPA1, C1QTNF1, RBM14, GABBR1,NDUFC1, CAMK2D, PAX2, ACTB,CDC16,SUCLG2,SFTPA1,MAGI2,NEK7,FMN1,IGFBP5,GLRA4,COG6,JARID2,CNOT6,LIN52,NEK2,MEN1,GSK3B,CXADR,HID1,NTRK2,WAPAL,FBXO11,DNAH3,UIMC1,GRIN3A,UBXN7,GEMIN6,NDUFB10,POLR3D,ENC1,CACNG8,PEX11A,DES,KANSL3,CCAR2,EPRS,GMPR,TAB1,CACNA1A,MIER1,BAIAP2L2,EIF5AL1,EDA,COL9A2,MMS19,TGFBR…
CC	GO:0005829	cytosol	1.17385e-15	hsa-miR-4492，hsa-miR-6757-5p，hsa-miR-5195-3p，hsa-miR-6813-5p，hsa-miR-134-5p，hsa-miR-4505，hsa-miR-6085，hsa-miR-6132，hsa-miR-6795-5p，hsa-miR-641，hsa-miR-3613-5p，hsa-miR-6870-5p，hsa-miR-7111-5p，hsa-miR-6779-5p，hsa-miR-6846-5p，hsa-miR-4793-5p，hsa-miR-6780b-5p，hsa-miR-3180，hsa-miR-1231，hsa-miR-6848-5p，hsa-miR-3935，hsa-miR-6805-5p，hsa-miR-6726-5p，hsa-miR-6782-5p，hsa-miR-4467，hsa-miR-3937，hsa-miR-4649-5…	ARHGAP1,RGP1,CTNNBIP1,ARHGAP8,WWC2,ESPL1,FBXO5,IRS2,CAMK2D,BRAF,ACTB,CDC16,PHLPP2,RLBP1,PDLIM5,CNOT6,NEK2,PDE1C,WIPF2,MEN1,GSK3B,NTRK2,WAPAL,PRKCA,KYNU,OAS3,GMIP,KSR2,GEMIN6,SMG5,ATG7,POLR3D,DTYMK,DES,STAT3,EPRS,TNPO1,GMPR,TAB1,PDCD4,CHMP7,DKFZP686D09174,EIF3F,FAM129B,KIF5A,FGD1,INPP5B,HLCS,GRB10,MYB,ID2,OAS2,ARG1,CYFIP2,YAP1,WASL,GSTM5,PACS1,RPL32,FPGS,SOS2,PEX19,PLEC,SAR1B,CCT2,FAM83G,SNX33,CTN…
CC	GO:0005654	nucleoplasm	1.02902e-13	hsa-miR-4793-5p，hsa-miR-6795-5p，hsa-miR-7111-5p，hsa-miR-6132，hsa-miR-4492，hsa-miR-4505，hsa-miR-3613-5p，hsa-miR-1231，hsa-miR-6780b-5p，hsa-miR-6782-5p，hsa-miR-641，hsa-miR-6870-5p，hsa-miR-5195-3p，hsa-miR-6779-5p，hsa-miR-3180，hsa-miR-6846-5p，hsa-miR-6848-5p，hsa-miR-6085，hsa-miR-6813-5p，hsa-miR-6805-5p，hsa-miR-4467，hsa-miR-3935，hsa-miR-6757-5p，hsa-miR-134-5p，hsa-miR-6726-5p，hsa-miR-7112-5p，hsa-miR-393…	CCNT2,RPA1,ATF6,SRRT,FBXO5,CAMK2D,POU2F1,ACTB,CDC16,DUSP4,EGR1,LIN52,MEN1,WAPAL,PRKCA,GEMIN6,POLR3D,ENC1,HMG20B,KANSL3,STAT3,CIITA,DKFZP686D09174,TCEB3,APEX1,PHF8,SRSF9,SRSF12,HNF4A,HNRNPR,RNF2,YAP1,KAT6A,RAD51B,PGR,ATF2,RAD23B,SMAD2,ESCO2,HNRNPA1,CAMK2G,TRIM27,SMUG1,CAMK4,H2AFX,PRKAA2,IP6K1,DDX23,CALM3,CALM1,ESRRG,HNRNPA3,NUP153,IP6K2,RRN3,PSMA6,PTPN2,MED14,HMGA2,CPSF7,PTRF,HDAC7,MAPK7,RORB,HMGA…
MF	GO:0043167	ion binding	5.37672e-85	hsa-miR-134-5p，hsa-miR-4505，hsa-miR-641，hsa-miR-6795-5p，hsa-miR-6780b-5p，hsa-miR-6805-5p，hsa-miR-7111-5p，hsa-miR-6870-5p，hsa-miR-3935，hsa-miR-3613-5p，hsa-miR-5195-3p，hsa-miR-3180，hsa-miR-6757-5p，hsa-miR-6779-5p，hsa-miR-4793-5p，hsa-miR-4492，hsa-miR-6132，hsa-miR-6726-5p，hsa-miR-1231，hsa-miR-6846-5p，hsa-miR-6848-5p，hsa-miR-6813-5p，hsa-miR-6085，hsa-miR-6782-5p，hsa-miR-3937，hsa-miR-4467，hsa-miR-8072，h…	ZKSCAN5,ZDHHC18,SLK,ZNF713,TAOK3,NUDT13,RPA1,ST18,FBXO5,DIRAS2,CAMK2D,BRAF,ZNF544,TRIM48,ACTB,DHX35,SUCLG2,PHLPP2,PTK7,MTO1,PRLR,NEK7,GLRX2,ZMAT5,EGR1,GLRA4,RAB8A,PDLIM5,ZMAT3,CKMT1B,FAM90A1,DPP3,HIPK2,CNOT6,NEK2,ATP8A2,PDE1C,GSK3B,RNF44,CTDSP1,TNS1,NTRK2,FBXO11,DNAH3,PRKCA,KYNU,OAS3,CRIP2,GRIN3A,GMIP,KSR2,ABLIM3,PIM2,ARG2,TRIM11,ZNF423,DTYMK,PSD4,STAT3,TRIM68,EPRS,RREB1,CIITA,RP11-793H13.10,EFCA…
MF	GO:0003674	molecular_function	9.58048e-29	hsa-miR-641，hsa-miR-4492，hsa-miR-6757-5p，hsa-miR-134-5p，hsa-miR-3935，hsa-miR-4793-5p，hsa-miR-6132，hsa-miR-5195-3p，hsa-miR-4505，hsa-miR-6813-5p，hsa-miR-6782-5p，hsa-miR-6085，hsa-miR-6846-5p，hsa-miR-6795-5p，hsa-miR-6870-5p，hsa-miR-3613-5p，hsa-miR-6779-5p，hsa-miR-6780b-5p，hsa-miR-6805-5p，hsa-miR-6848-5p，hsa-miR-7111-5p，hsa-miR-7112-5p，hsa-miR-8072，hsa-miR-1231，hsa-miR-3180，hsa-miR-6726-5p，hsa-miR-450…	PRSS16,ARHGAP1,RGP1,ZKSCAN5,EFNB2,CCNT2,GPAT2,CTNNBIP1,ZDHHC18,SEMA3G,ARHGAP8,ACTL7A,ERLIN1,OSBP2,SLK,ZNF713,WWC2,ESPL1,EPB41L4A,SEMA6A,COPS7A,B2M,CELF2,CST3,TAOK3,NUDT13,E2F7,DDI2,CAMTA1,KCNH8,PLXNA2,RPA1,MUC12,ATF6,CA10,SLC2A14,SRRT,ST18,FBXO5,PARVG,IRS2,YBX2,PTPDC1,C1QTNF1,RBM14,EN1,DENND3,GABBR1,KLHL28,NDUFC1,DIRAS2,CAMK2D,BRAF,FAM161A,POU2F1,UBASH3B,PAX2,TNFRSF11B,DAAM2,ZNF544,TRIM48,ACTB,PP…
MF	GO:0001071	nucleic acid binding transcription factor activity	1.33433e-22	hsa-miR-134-5p，hsa-miR-6132，hsa-miR-6780b-5p，hsa-miR-1231，hsa-miR-4492，hsa-miR-4505，hsa-miR-6782-5p，hsa-miR-641，hsa-miR-5195-3p，hsa-miR-6085，hsa-miR-6813-5p，hsa-miR-7111-5p，hsa-miR-3180，hsa-miR-4508，hsa-miR-6846-5p，hsa-miR-6848-5p，hsa-miR-6870-5p，hsa-miR-3935，hsa-miR-6795-5p，hsa-miR-3613-5p，hsa-miR-6757-5p，hsa-miR-4793-5p，hsa-miR-6779-5p，hsa-miR-8072，hsa-miR-6805-5p，hsa-miR-6726-5p，hsa-miR-3937，h…	ZKSCAN5,E2F7,ATF6,ST18,POU2F1,ZNF544,FOXJ2,EGR1,SOX4,NFIX,STAT3,RP11-793H13.10,CEBPG,ZNF283,OTX1,ZNF616,MYB,HNF4A,CREB3L3,PAX6,ZBTB38,PGR,ATF2,ZNF879,ZRANB2,POU3F2,SMAD2,SMAD6,ZNF611,KLF15,ZNF19,ZNF83,TCF4,ESRRG,SOX11,ZSCAN12,HMGA2,TCF25,RORB,ETV3,MEIS2,REST,HDAC1,PLAGL2,NR6A1,PAX7,FLI1,ZNF286A,ZNF286A,L3MBTL1,ETS2,ZNF445,GLI2,TCF7L1,EVX1,PITX2,ARNT,ETS1,TCF12,KLF12,ZNF24,ZNF117,ZNF446,SCRT2,MNT,…
MF	GO:0000988	protein binding transcription factor activity	3.47105e-21	hsa-miR-6132，hsa-miR-6780b-5p，hsa-miR-7112-5p，hsa-miR-4492，hsa-miR-6846-5p，hsa-miR-6848-5p，hsa-miR-134-5p，hsa-miR-5195-3p，hsa-miR-641，hsa-miR-6085，hsa-miR-6813-5p，hsa-miR-7111-5p，hsa-miR-6757-5p，hsa-miR-4505，hsa-miR-6782-5p，hsa-miR-6795-5p，hsa-miR-6870-5p，hsa-miR-6726-5p，hsa-miR-4793-5p，hsa-miR-6779-5p，hsa-miR-1231，hsa-miR-3180，hsa-miR-3935，hsa-miR-3613-5p，hsa-miR-6805-5p，hsa-miR-3937，hsa-miR-470…	E2F7,ATF6,RBM14,HIPK2,SOX4,CIITA,MMS19,APEX1,YAP1,ATXN7L3,KAT6A,ATF2,LDB2,ATN1,SCAI,DR1,TCF4,MKL1,SOX11,MED14,HMGA2,ZMYND11,HMGA1,MEIS2,HDAC1,LPXN,CTBP1,ARL2BP,NAB2,RNF14,SMARCA2,MKL2,HIF3A,PITX2,PTPN14,BCL9L,KLF12,LOXL2,TRIP11,MNT,CRTC1,SMAD3,BCL10,UXT,MED13,NOC2L,BHLHE41,ERF,DDX17,NEUROD2,CALCOCO1,KLF7,WWC1,NOTCH2,TAF4,TFEC,SF1,MED17,ZEB1,ZNF85,TFAP2A,SMARCD1,PML,SRSF2,HDAC9,LIMD1,CREM,SUPT3H,C…
MF	GO:0019899	enzyme binding	1.20509e-20	hsa-miR-6757-5p，hsa-miR-4793-5p，hsa-miR-5195-3p，hsa-miR-3613-5p，hsa-miR-6779-5p，hsa-miR-6795-5p，hsa-miR-6870-5p，hsa-miR-7111-5p，hsa-miR-134-5p，hsa-miR-6780b-5p，hsa-miR-1231，hsa-miR-4492，hsa-miR-641，hsa-miR-4505，hsa-miR-6846-5p，hsa-miR-6848-5p，hsa-miR-6726-5p，hsa-miR-6805-5p，hsa-miR-3935，hsa-miR-6782-5p，hsa-miR-6132，hsa-miR-6085，hsa-miR-6813-5p，hsa-miR-3180，hsa-miR-7112-5p，hsa-miR-4706，hsa-miR-464…	RGP1,CCNT2,WWC2,CST3,FBXO5,DAAM2,ACTB,PPP1R36,MAGI2,EGR1,RAB8A,PDLIM5,NEK2,BICD2,GSK3B,APOC2,PKIA,PRKCA,GRIN3A,UBXN7,SMG5,SCAMP3,DVL3,STAT3,TRIM68,CCAR2,TNPO1,PTPRK,ADAMTS4,PDE4DIP,ERBB2,ATP1B2,SH3YL1,LAT,FGD1,HLCS,TOM1L2,ITGB1,MYOZ2,JTB,PAX6,PLA2R1,PEX19,PGR,MAPK8IP2,CUL9,ATF2,LDB2,SMAD2,SMAD6,H2AFX,GRK5,PTPN23,YWHAE,COTL1,PEX26,SELE,GSTM4,CALM3,CALM1,RFFL,GABARAPL2,APC,PPME1,KIAA1598,KCNA5,TRIM…
MF	GO:0008092	cytoskeletal protein binding	1.24767e-16	hsa-miR-6870-5p，hsa-miR-4492，hsa-miR-6779-5p，hsa-miR-3613-5p，hsa-miR-7111-5p，hsa-miR-5195-3p，hsa-miR-6085，hsa-miR-6813-5p，hsa-miR-1231，hsa-miR-4793-5p，hsa-miR-641，hsa-miR-134-5p，hsa-miR-6132，hsa-miR-6780b-5p，hsa-miR-4505，hsa-miR-6805-5p，hsa-miR-3180，hsa-miR-6846-5p，hsa-miR-6848-5p，hsa-miR-6795-5p，hsa-miR-6726-5p，hsa-miR-3935，hsa-miR-6757-5p，hsa-miR-6782-5p，hsa-miR-4508，hsa-miR-3937，hsa-miR-4706，h…	EPB41L4A,PARVG,CAMK2D,DAAM2,ACTB,ATCAY,NRCAM,FMN1,RAB8A,PDLIM5,TLN2,WIPF2,TNS1,ABLIM3,ENC1,DES,BAIAP2L2,KIF5A,KIF14,SSH2,ITGB1,MYOZ2,SSH3,WASL,PLEC,MAPK8IP2,SDC3,SDC1,PPP1R9A,MAP1S,COTL1,BAIAP2,CALM3,CALM1,MKL1,GABARAPL2,APC,TMOD2,KIAA1598,KCNA5,CFL1,BCAS3,PHACTR2,TPR,HOOK3,NF2,KIF15,TNS4,KIF3A,PAFAH1B1,KIF6,PTPN4,CCDC87,MKL2,PXN,GMFB,MYH10,MAP4,CAPZA2,EPB41L4B,CAMSAP2,FAM101B,BPTF,KLHL20,KLHL2,U…
		transcription factor activity, RNA polymerase II core promoter proximal region sequence-specific binding	3.15134e-05
		transcription corepressor activity	5.29343e-05
