# Supplementary material for: Global Analysis of miRNA Signature Differentially Expressed in Insulin-resistant Human Hepatocellular Carcinoma Cell Line
Source: Int J Med Sci. 2020 Feb 24;17(5):664–77. doi: 10.7150/ijms.41999 (PMC7085209; doi:10.7150/ijms.41999)
Supplement: Supplementary file 1 — Supplementary tables. [file ijmsv17p0664s1.zip › table-s3.xlsx]

## Sheet: TOTAL
Table S3. KEGG enrichment analysis of differentially expressed microRNA (miRNA) target genes（P value<0.01).
KEGG ID	KEGG Term	P-value	miRNAs	Genes
hsa00514	Other types of O-glycan biosynthesis	0.000299322	hsa-miR-4492，hsa-miR-4505，hsa-miR-6795-5p，hsa-miR-6085，hsa-miR-641，hsa-miR-6848-5p，hsa-miR-6779-5p，hsa-miR-5195-3p，hsa-miR-6846-5p，hsa-miR-1231，hsa-miR-3935	OGT，POMT2，MFNG，ST6GAL2，GXYLT1，B4GALT2，B4GALT1，B3GAT1，GXYLT2，POMGNT1，COLGALT2，FUT9，B4GALT3，B3GALTL，POFUT1
hsa05205	Proteoglycans in cancer	0.000309322	hsa-miR-3937，hsa-miR-6726-5p，hsa-miR-4505，hsa-miR-3613-5p，hsa-miR-6757-5p，hsa-miR-5195-3p，hsa-miR-6795-5p，hsa-miR-6870-5p，hsa-miR-7111-5p，hsa-miR-3935，hsa-miR-6780b-5p，hsa-miR-6779-5p，hsa-miR-4793-5p，hsa-miR-6848-5p，hsa-miR-6846-5p，hsa-miR-1231，hsa-miR-4492，hsa-miR-641，hsa-miR-134-5p，hsa-miR-6805-5p，hsa-miR-6813-5p，hsa-miR-6085，hsa-miR-6782-5p，hsa-miR-6132	CAMK2D，BRAF，ACTB，PRKCA，STAT3，WNT16，PDCD4，ERBB2，ITGB1，WNT7A，SOS2，SMAD2，CAMK2G，SDC1，NRAS，PIK3CB，PTCH1，PIK3R2，PIK3R5，ACTG1，PXN，FRS2，VTN，ITGA5，RAF1，WNT2B，WNT3，IGF1R，PPP1R12B，CAV2，FZD8，KRAS，FZD3，RRAS2，MSN，MAPK13，ANK2，RPS6KB2，PAK1，HSPG2，VAV2，AKT2，HCLS1，SLC9A1，FZD4，DROSHA，PIK3R3，IGF2，FLNB，PRKACA，EIF4B，TIMP3，FLNA，ITPR1，PIK3R1，PRKX，SRC，IGF1，PLCE1，PIK3CA，HOXD10，WNT9B，FGFR1，MAPK1，ITPR2，WNT7B，ELK1，WNT9A，ERBB…
hsa04261	Adrenergic signaling in cardiomyocytes	0.000450147	hsa-miR-641，hsa-miR-6813-5p，hsa-miR-6870-5p，hsa-miR-7111-5p，hsa-miR-6780b-5p，hsa-miR-1231，hsa-miR-6848-5p，hsa-miR-6846-5p，hsa-miR-6085，hsa-miR-4492，hsa-miR-4793-5p，hsa-miR-3937，hsa-miR-6782-5p，hsa-miR-6132，hsa-miR-4505，hsa-miR-3613-5p，hsa-miR-6805-5p，hsa-miR-6757-5p，hsa-miR-134-5p，hsa-miR-5195-3p，hsa-miR-6795-5p，hsa-miR-6779-5p，hsa-miR-3935	CAMK2D，PRKCA，CACNG8，CACNA2D3，PPP2R5E，ATP1B2，ADCY1，CREB3L3，ATF2，CAMK2G，ATP2B2，PPP2R3A，CALM3，CALM1，GNAS，PIK3CB，ATP1A2，CACNB4，PIK3R2，PIK3R5，PPP2R5D，GNAI3，PPP2R2D，PPP1R1A，TPM3，MAPK13，SCN4B，ATP2B1，CREM，RPS6KA5，PLCB3，CREB1，AKT2，TPM4，SCN5A，SLC9A1，PIK3R3，ATP1A3，RYR2，PPP2R2A，PPP2R1A，PRKACA，SLC8A1，PIK3R1，PRKX，PPP2R3C，CACNA2D2，GNAQ，CREB3L2，GNAI2，PIK3CA，ATP2B4，CACNA2D1，ATP2A2，CACNB2，ATP2B3，CACNA1D，MAPK1，PPP2…
hsa04915	Estrogen signaling pathway	0.00191641	hsa-miR-6805-5p，hsa-miR-6780b-5p，hsa-miR-4505，hsa-miR-1231，hsa-miR-641，hsa-miR-6870-5p，hsa-miR-7111-5p，hsa-miR-6757-5p，hsa-miR-134-5p，hsa-miR-3613-5p，hsa-miR-6795-5p，hsa-miR-3935，hsa-miR-6813-5p，hsa-miR-4492，hsa-miR-6779-5p，hsa-miR-5195-3p，hsa-miR-4793-5p，hsa-miR-3937，hsa-miR-6848-5p，hsa-miR-6782-5p，hsa-miR-6846-5p	GABBR1，ADCY1，CREB3L3，SOS2，ATF2，NRAS，CALM3，CALM1，GNAS，PIK3CB，PIK3R2，PIK3R5，RAF1，GNAI3，KRAS，PLCB3，CREB1，AKT2，PIK3R3，GRM1，PRKACA，ITPR1，PIK3R1，PRKX，SRC，KCNJ6，HSPA8，SP1，GNAQ，CREB3L2，GNAI2，PIK3CA，KCNJ9，MAPK1，ITPR2，ADCY9，ADCY4，KCNJ5，KCNJ3，PRKACB，ADCY6，PIK3R2
hsa04514	Cell adhesion molecules (CAMs)	0.00191641	hsa-miR-4492，hsa-miR-4505，hsa-miR-6779-5p，hsa-miR-6726-5p，hsa-miR-641，hsa-miR-6870-5p，hsa-miR-7111-5p，hsa-miR-5195-3p，hsa-miR-6132，hsa-miR-134-5p，hsa-miR-6795-5p，hsa-miR-6813-5p，hsa-miR-6782-5p，hsa-miR-4793-5p，hsa-miR-3180，hsa-miR-6085，hsa-miR-6780b-5p，hsa-miR-3935，hsa-miR-6848-5p，hsa-miR-6846-5p，hsa-miR-1231，hsa-miR-6757-5p，hsa-miR-3613-5p	WWC2，NRCAM，SIGLEC1，ITGB1，NEGR1，ITGB8，SPN，ITGA9，MPZ，SDC3，SDC1，CLDN19，CLDN11，SELE，PVRL2，CD6，CNTN1，LRRC4B，NTNG1，JAM2，PTPRF，SELP，CNTNAP2，HLA-DOB，NRXN1，ALCAM，HLA-F，ICAM1，CLDN16，CNTNAP1，CD34，CADM1，CDH1，CD28，CNTN2，NRXN3，CD276，VCAN，NRXN2，CD8B，NLGN2，NLGN1，HLA-G，CDH5，HLA-DRB1，CLDN2，CLDN9，NFASC，CD8A，ITGB2，ESAM，PVRL1，ITGAL，HLA-DQA1，NLGN3，F11R
hsa00604	Glycosphingolipid biosynthesis - ganglio series	0.00270041	hsa-miR-6870-5p，hsa-miR-4505，hsa-miR-3935，hsa-miR-641，hsa-miR-3613-5p，hsa-miR-4492，hsa-miR-5195-3p	ST6GALNAC5，ST3GAL1，ST6GALNAC3，ST3GAL2，ST6GALNAC6，ST8SIA1，B4GALNT1，HEXA
hsa00533	Glycosaminoglycan biosynthesis - keratan sulfate	0.00290544	hsa-miR-6848-5p，hsa-miR-6846-5p，hsa-miR-6782-5p，hsa-miR-6870-5p，hsa-miR-4505，hsa-miR-4492，hsa-miR-6085，hsa-miR-6795-5p	B3GNT7，ST3GAL1，B4GALT2，B4GALT1，ST3GAL2，B4GALT3，CHST2，CHST1
hsa04012	ErbB signaling pathway	0.00290544	hsa-miR-6870-5p，hsa-miR-7111-5p，hsa-miR-6780b-5p，hsa-miR-6779-5p，hsa-miR-4492，hsa-miR-6848-5p，hsa-miR-6846-5p，hsa-miR-4505，hsa-miR-641，hsa-miR-134-5p，hsa-miR-1231，hsa-miR-6813-5p，hsa-miR-6805-5p，hsa-miR-4793-5p，hsa-miR-3613-5p，hsa-miR-4649-5p，hsa-miR-5195-3p，hsa-miR-6795-5p，hsa-miR-6757-5p	CAMK2D，BRAF，GSK3B，PRKCA，ERBB2，SOS2，CAMK2G，NRAS，CRKL，NRG4，PIK3CB，PAK2，TGFA，NRG2，PIK3R2，PIK3R5，RAF1，EIF4EBP1，KRAS，STAT5B，RPS6KB2，PAK1，AKT2，PIK3R3，MAPK8，PIK3R1，SRC，PAK4，NRG1，PAK6，PIK3CA，MAP2K4，MAPK1，ABL2，ELK1，ERBB4，MAPK10，RPS6KB1，EREG，PIK3R2
hsa04921	Oxytocin signaling pathway	0.00290544	hsa-miR-3613-5p，hsa-miR-641，hsa-miR-5195-3p，hsa-miR-6795-5p，hsa-miR-6870-5p，hsa-miR-7111-5p，hsa-miR-6757-5p，hsa-miR-6780b-5p，hsa-miR-6779-5p，hsa-miR-4492，hsa-miR-4505，hsa-miR-1231，hsa-miR-6782-5p，hsa-miR-6813-5p，hsa-miR-134-5p，hsa-miR-6132，hsa-miR-6848-5p，hsa-miR-6846-5p，hsa-miR-3935，hsa-miR-4793-5p，hsa-miR-6805-5p，hsa-miR-3937	CAMK2D，ACTB，PRKCA，CACNG8，CACNA2D3，MYLK4，ADCY1，CAMK2G，CAMK4，NRAS，PRKAA2，CALM3，CALM1，GNAS，GUCY1A3，PIK3CB，MAPK7，CACNB4，PIK3R2，PIK3R5，ACTG1，PLA2G4F，RAF1，GNAI3，PPP1R12B，KRAS，PLCB3，PPP3CA，PIK3R3，PPP3CB，RYR2，NFATC2，PRKACA，PTGS2，ITPR1，PIK3R1，PRKX，PLA2G4A，SRC，KCNJ6CACNA2D2，KCNJ2，GNAQ，GUCY1A2，GNAI2，PIK3CA，KCNJ9，MYL6，CACNA2D1，CACNB2，MEF2C，CAMK1D，CACNA1D，MAPK1，ITPR2，NFATC1，ADCY9，ADCY4，KCNJ5，KCNJ3，ELK1，MYLK，P…
hsa05030	Cocaine addiction	0.00314566	hsa-miR-4706，hsa-miR-1231，hsa-miR-6870-5p，hsa-miR-134-5p，hsa-miR-4793-5p，hsa-miR-641，hsa-miR-6780b-5p，hsa-miR-4505，hsa-miR-7111-5p，hsa-miR-6757-5p，hsa-miR-6795-5p，hsa-miR-5195-3p，hsa-miR-3613-5p，hsa-miR-6132，hsa-miR-3180，hsa-miR-4492，hsa-miR-6779-5p，hsa-miR-6848-5p	GRIN3A，CREB3L3，ATF2，GNAS，GPSM1，SLC18A2，GNAI3，DDC，BDNF，GRM2，CREB1，SLC6A3，DLG4，PDYN，PRKACA，PRKX，CREB3L2，GNAI2，GRIN1，RELA，PRKACB，GRIN2B
hsa04724	Glutamatergic synapse	0.00314566	hsa-miR-6813-5p，hsa-miR-4492，hsa-miR-6779-5p，hsa-miR-6870-5p，hsa-miR-5195-3p，hsa-miR-1231，hsa-miR-6780b-5p，hsa-miR-641，hsa-miR-4505，hsa-miR-134-5p，hsa-miR-3613-5p，hsa-miR-7111-5p，hsa-miR-3937，hsa-miR-6848-5p，hsa-miR-6782-5p，hsa-miR-6846-5p，hsa-miR-6132，hsa-miR-6757-5p，hsa-miR-6795-5p，hsa-miR-3180	SLC38A1，PRKCA，GRIN3A，CACNA1A，GNG13，ADCY1，ADRBK2，GNAS，GRM5，PLA2G4F，GRIA1，GNAI3，GLS，HOMER2，GRIK5，GRM2，PLCB3，PPP3CA，DLG4，PPP3CB，GRM1，PRKACA，DLGAP1，SLC38A2，GNG2，ITPR1，SLC17A7，PRKX，PLA2G4A，GRM7，GNAQ，GNAI2，SHANK2，GRIK2，GRIN1，CACNA1D，MAPK1，ITPR2，GLS2，ADCY9ADCY4，KCNJ3，SLC1A2，PRKACB，PPP3R2，ADCY6，GRIK3，GRIN2B
hsa04390	Hippo signaling pathway	0.00314566	hsa-miR-6779-5p，hsa-miR-641，hsa-miR-3935，hsa-miR-5195-3p，hsa-miR-6870-5p，hsa-miR-1231，hsa-miR-4505，hsa-miR-7112-5p，hsa-miR-4492，hsa-miR-6780b-5p，hsa-miR-3180，hsa-miR-7111-5p，hsa-miR-4793-5p，hsa-miR-6132，hsa-miR-6757-5p，hsa-miR-6782-5p，hsa-miR-3613-5p，hsa-miR-6726-5p，hsa-miR-6805-5p，hsa-miR-134-5p，hsa-miR-6848-5p，hsa-miR-6813-5p	ACTB，GSK3B，DVL3，WNT16，TGFBR1，ID2，WNT7A，YAP1，SMAD2，YWHAE，BTRC，APC，PRKCI，NF2，YWHAG，BMP5，ACTG1，GLI2，TCF7L1，SMAD3，WNT2B，MOB1B，WNT3，YWHAB，WWC1，AMOT，PPP2R2D，BMP6，FZD8，FZD3，BMP8B，LIMD1，MPP5，CDH1，FZD4，DLG4，SMAD4，TP73，PPP2R2A，PPP2R1ALLGL1，FRMD6，SAV1，TEAD1，BBC3，WTIP，DLG2，WNT9B，MOB1A，TCF7，FGF1，ITGB2，FBXW11，PPP2R1B，SERPINE1，WNT7B，TGFBR2，WNT9A，BMP4，AJUBA，BIRC2
hsa04014	Ras signaling pathway	0.00314566	hsa-miR-6782-5p，hsa-miR-641，hsa-miR-5195-3p，hsa-miR-6795-5p，hsa-miR-4492，hsa-miR-6870-5p，hsa-miR-7111-5p，hsa-miR-3180，hsa-miR-6805-5p，hsa-miR-4505，hsa-miR-6085，hsa-miR-6780b-5p，hsa-miR-6779-5p，hsa-miR-6132，hsa-miR-3613-5p，hsa-miR-6848-5p，hsa-miR-6846-5p，hsa-miR-1231，hsa-miR-134-5p，hsa-miR-6757-5p，hsa-miR-4793-5p，hsa-miR-6813-5p，hsa-miR-3935	PRKCA，KSR2，GNG13，FGF19，LAT，RIN1，SOS2，NRAS，RASA2，CALM3，CALM1，PIK3CB，FGF17，PAK2，RASAL3，PIK3R2，PIK3R5，RAP1A，ETS2，ETS1，ANGPT2，PLA2G4F，RAF1，FOXO4，PLA2G6，RASGRP2，EFNA3，IGF1R，KRAS，RRAS2，EFNA5，PAK1，EFNA4，PLA2G2D，FGF11，RAB5A，MLLT4，AKT2，RASA1，PIK3R3PLA2G12A，MAPK8，PGF，REL，PDGFB，BRAP，PRKACA，FLT1，KIT，PLA2G2F，GNG2，PIK3R1，PRKX，PLA2G4A，RASA4，PAK4，RASGRF1，IGF1，EXOC2，BCL2L1，PAK6，ANGPT1，PLCE1，PIK3CA，SYNGAP1,GAB2，RA…
hsa04918	Thyroid hormone synthesis	0.00316887	hsa-miR-1231，hsa-miR-641，hsa-miR-134-5p，hsa-miR-6848-5p，hsa-miR-6870-5p，hsa-miR-6780b-5p，hsa-miR-6846-5p，hsa-miR-4505，hsa-miR-7111-5p，hsa-miR-6757-5p，hsa-miR-4492，hsa-miR-6779-5p，hsa-miR-6795-5p，hsa-miR-5195-3p，hsa-miR-3613-5p，hsa-miR-6132，hsa-miR-3937，hsa-miR-6782-5p，hsa-miR-4793-5p，hsa-miR-6805-5p，hsa-miR-3935	PRKCA，ATP1B2，ADCY1，CREB3L3，ATF2，TTF2，GNAS，ATP1A2，TPO，PAX8，CANX，PLCB3，CREB1，ATP1A3，DUOX2，TSHR，PRKACA，ITPR1，PRKX，GNAQ，CREB3L2，TG，IYD，SLC5A5，ITPR2，ADCY9，ADCY4，PRKACB，ADCY6
hsa05221	Acute myeloid leukemia	0.00430791	hsa-miR-6779-5p，hsa-miR-4492，hsa-miR-6813-5p，hsa-miR-6780b-5p，hsa-miR-134-5p，hsa-miR-5195-3p，hsa-miR-6805-5p，hsa-miR-641，hsa-miR-4793-5p，hsa-miR-6870-5p，hsa-miR-7111-5p，hsa-miR-3935，hsa-miR-1231，hsa-miR-6757-5p，hsa-miR-6848-5p，hsa-miR-4505	BRAF，PIM2，STAT3，SOS2，NRAS，PIK3CB，ZBTB16，PIK3R2，PIK3R5，TCF7L1，RAF1，EIF4EBP1，KRAS，STAT5B，PML，RPS6KB2，AKT2，RUNX1T1，PIK3R3，KIT，PIK3R1，RARA，PIK3CA，RELA，TCF7，MAPK1，PPARD，RPS6KB1，PIK3R2
hsa04144	Endocytosis	0.00430791	hsa-miR-4492，hsa-miR-5195-3p，hsa-miR-6780b-5p，hsa-miR-3180，hsa-miR-134-5p，hsa-miR-641，hsa-miR-1231，hsa-miR-3613-5p，hsa-miR-4793-5p，hsa-miR-6795-5p，hsa-miR-6813-5p，hsa-miR-6085，hsa-miR-6848-5p，hsa-miR-6870-5p，hsa-miR-7111-5p，hsa-miR-6846-5p，hsa-miR-6132，hsa-miR-4505，hsa-miR-6779-5p，hsa-miR-6805-5p，hsa-miR-6757-5p，hsa-miR-6726-5p，hsa-miR-6782-5p，hsa-miR-3935，hsa-miR-4508，hsa-miR-4706，hsa-miR-4649-5p	PSD4，TGFBR1，CHMP7，SMAD2，SMAD6，STAM，VPS37D，ADRBK2，ARF5，SH3KBP1，GRK5，IQSEC3，AGAP3，WWP1，DAB2，PIP5K1C，PRKCI，CYTH2，AP2B1，SMURF2，IL2RB，NEDD4L，ITCH，SMAD3，VPS36，AGAP1，EPN2，IGF1R，ADRB3，CLTC，CAV2，VPS37B，GBF1，PML，PIP5K1B，RABEP1，HLA-F，RAB11FIP4，TSG101，CYTH3ASAP1，RAB5A，ASAP3，PSD3，LDLRAP1，ARAP3，ZFYVE16，RAB11FIP2，GIT1，CLTCL1，GIT2，TRAF6，AGAP2，EPS15，CYTH4，DNM1，SH3GLB2，FLT1，ZFYVE9，KIT，RAB11FIP5，ARAP1，SRC，SH3GL3，AP…
hsa04350	TGF-beta signaling pathway	0.0045072	hsa-miR-5195-3p，hsa-miR-3935，hsa-miR-4492，hsa-miR-1231，hsa-miR-6780b-5p，hsa-miR-4505，hsa-miR-6870-5p，hsa-miR-6726-5p，hsa-miR-6805-5p，hsa-miR-3613-5p，hsa-miR-6813-5p，hsa-miR-6779-5p，hsa-miR-6782-5p，hsa-miR-7112-5p，hsa-miR-4793-5p，hsa-miR-641，hsa-miR-134-5p，hsa-miR-7111-5p，hsa-miR-6848-5p，hsa-miR-6846-5p	FST，TGFBR1，ID2，SMAD2，SMAD6，NODAL，ACVR1B，SMURF2，BMP5，PITX2，SMAD3，CHRD，BMP6，BMP8B，SKP1，RPS6KB2，ZFYVE16，SMAD4，PPP2R1A，ZFYVE9，RBL1，SMAD5，ACVR2A，SP1，ACVR1C，MAPK1，PPP2R1B，LEFTY2，TGFBR2，BMP4，RPS6KB1
hsa04015	Rap1 signaling pathway	0.0045072	hsa-miR-3935，hsa-miR-3180，hsa-miR-6870-5p，hsa-miR-7111-5p，hsa-miR-5195-3p，hsa-miR-1231，hsa-miR-6848-5p，hsa-miR-6846-5p，hsa-miR-641，hsa-miR-6813-5p，hsa-miR-4492，hsa-miR-6780b-5p，hsa-miR-6779-5p，hsa-miR-4505，hsa-miR-6795-5p，hsa-miR-134-5p，hsa-miR-6085，hsa-miR-6132，hsa-miR-6805-5p，hsa-miR-4793-5p，hsa-miR-6757-5p，hsa-miR-3937，hsa-miR-6782-5p，hsa-miR-3613-5p	BRAF，ACTB，MAGI2，TLN2，PRKCA，FGF19，LAT，SIPA1L3，ADCY1，ITGB1，CTNND1，NRAS，CRKL，CALM3，CALM1，GNAS，PIK3CB，FGF17，PRKCI，PIK3R2，PIK3R5，RAP1A，ACTG1，ANGPT2，RAF1，MAGI3，MAP2K3，BCAR1，RASGRP2，EFNA3，IGF1R，GNAI3，KRAS，MAPK13，EFNA5，MAP2K6，EFNA4，SIPA1L1，VAV2，PLCB3FGF11，MLLT4，AKT2，ARAP3，CDH1，PIK3R3，PFN2，RAPGEF2，PGF，RAPGEF6，PDGFB，FLT1，KIT，PIK3R1，CNR1，SRC，IGF1，GNAQ，ANGPT1，PLCE1，GNAI2，PIK3CA，VASP，RALB，PRKD3,VEGFB，FGFR2，GR…
hsa05212	Pancreatic cancer	0.00621005	hsa-miR-4492，hsa-miR-6848-5p，hsa-miR-4793-5p，hsa-miR-6132，hsa-miR-6846-5p，hsa-miR-6782-5p，hsa-miR-4505，hsa-miR-5195-3p，hsa-miR-1231，hsa-miR-6870-5p，hsa-miR-7111-5p，hsa-miR-641，hsa-miR-134-5p，hsa-miR-6779-5p，hsa-miR-6757-5p，hsa-miR-6780b-5p，hsa-miR-6805-5p，hsa-miR-6813-5p，hsa-miR-3935，hsa-miR-6795-5p，hsa-miR-3613-5p	BRAF，STAT3，TGFBR1，ERBB2，SMAD2，PIK3CB，TGFA，PIK3R2，PIK3R5，RAF1，SMAD3，ARHGEF6，KRAS，CDK6，AKT2，PIK3R3，SMAD4，E2F3，MAPK8，PIK3R1，BCL2L1，PIK3CA，RALB，STAT1，RELA，MAPK1，TGFBR2，MAPK10，PIK3R2
hsa04550	Signaling pathways regulating pluripotency of stem cells	0.00621005	hsa-miR-5195-3p，hsa-miR-3935，hsa-miR-641，hsa-miR-7112-5p，hsa-miR-6870-5p，hsa-miR-6085，hsa-miR-6780b-5p，hsa-miR-6757-5p，hsa-miR-3613-5p，hsa-miR-6726-5p，hsa-miR-1231，hsa-miR-6782-5p，hsa-miR-7111-5p，hsa-miR-4793-5p，hsa-miR-134-5p，hsa-miR-4492，hsa-miR-6805-5p，hsa-miR-6132，hsa-miR-6813-5p，hsa-miR-6779-5p，hsa-miR-6795-5p，hsa-miR-4505	JARID2，GSK3B，DVL3，STAT3，WNT16，OTX1，ID2，WNT7A，KAT6A，PAX6，SMAD2，NRAS，NODAL，APC，HOXB1，PIK3CB，REST，ACVR1B，PIK3R2，PIK3R5，RAF1，SMAD3，WNT2B，WNT3，IGF1R，ZFHX3，FZD8，KRAS，FZD3，MAPK13，POU5F1B，AKT2，FZD4，RIF1，PIK3R3，SMAD4，LIFR，ZIC3，SMAD5，PIK3R1ACVR2A，ACVR1C，IGF1，PIK3CA，ISL1，WNT9B，FGFR2，FGFR1，MAPK1，WNT7B，LEFTY2，HNF1A，WNT9A，BMP4，MEIS1，PIK3R2
hsa04152	AMPK signaling pathway	0.00777182	hsa-miR-6870-5p，hsa-miR-5195-3p，hsa-miR-641，hsa-miR-4492，hsa-miR-4793-5p，hsa-miR-7111-5p，hsa-miR-7112-5p，hsa-miR-4505，hsa-miR-6779-5p，hsa-miR-6132，hsa-miR-134-5p，hsa-miR-3613-5p，hsa-miR-3935，hsa-miR-6848-5p，hsa-miR-6846-5p，hsa-miR-6757-5p，hsa-miR-6805-5p，hsa-miR-1231，hsa-miR-6780b-5p，hsa-miR-3180，hsa-miR-6726-5p，hsa-miR-6813-5p，hsa-miR-6085	IRS2，LEP，RAB8A，PPP2R5E，HNF4A，CREB3L3，SCD5，PRKAA2，PPP2R3A，PIK3CB，PIK3R2，PIK3R5，PCK2，STK11，PPP2R5D，EIF4EBP1，IGF1R，PPP2R2D，RHEB，ADIPOQ，RPS6KB2，G6PC3，CREB1，AKT2，AKT1S1，CRTC2，PIK3R3，PPP2R2A，PPP2R1A，GYS2，PIK3R1，PPP2R3C，IRS1，IGF1，CREB3L2，PPARGC1A，PIK3CA，FOXO3，PFKFB2，LEPRULK1，PFKL，FOXO1，MAP3K7，PPP2R1B，RAB10，PFKFB4，RAB14，STRADA，PRKAG3，RPS6KB1，PFKFB3，PIK3R2
hsa04360	Axon guidance	0.00817679	hsa-miR-3935，hsa-miR-6132，hsa-miR-6780b-5p，hsa-miR-6779-5p，hsa-miR-641，hsa-miR-4492，hsa-miR-5195-3p，hsa-miR-134-5p，hsa-miR-6757-5p，hsa-miR-6085，hsa-miR-6813-5p，hsa-miR-6870-5p，hsa-miR-7111-5p，hsa-miR-1231，hsa-miR-4505，hsa-miR-6795-5p，hsa-miR-6782-5p，hsa-miR-6848-5p，hsa-miR-6846-5p，hsa-miR-4793-5p，hsa-miR-3613-5p	EFNB2，SEMA3G，SEMA6A，PLXNA2，GSK3B，ABLIM3，ITGB1，NRAS，CFL1，PAK2，NGEF，EPHA8，EPHA5，NTN1，SEMA4F，FES，SRGAP1，NTNG1，EFNA3，PLXNA1，GNAI3，KRAS，SEMA6B，EFNA5，EPHA7，PAK1，SEMA3F，EFNA4，SEMA4G，PPP3CA，RASA1，UNC5A，EFNB3，PPP3CB，SRGAP3，DPYSL5，DPYSL2，SLIT1，NFATC2，LIMK2PAK4，SEMA4B，UNC5B，SEMA3A，PAK6，EFNB1，EPHB6，GNAI2，NTN4，SEMA7A，ABLIM1，ROBO1，SEMA6D，SLIT3，MAPK1，PPP3R2，
hsa00603	Glycosphingolipid biosynthesis - globo series	0.00854645	hsa-miR-4492，hsa-miR-4505，hsa-miR-6085，hsa-miR-6870-5p，hsa-miR-6795-5p，hsa-miR-641，hsa-miR-5195-3p，hsa-miR-3935	ST3GAL1，FUT1，B3GALT5，ST3GAL2，FUT2，FUT9，ST8SIA1，HEXA
hsa04010	MAPK signaling pathway	0.00896841	hsa-miR-4492，hsa-miR-6848-5p，hsa-miR-6870-5p，hsa-miR-6846-5p，hsa-miR-4505，hsa-miR-6779-5p，hsa-miR-6132，hsa-miR-3613-5p，hsa-miR-5195-3p，hsa-miR-3180，hsa-miR-6780b-5p，hsa-miR-641，hsa-miR-6813-5p，hsa-miR-1231，hsa-miR-6757-5p，hsa-miR-134-5p，hsa-miR-6782-5p，hsa-miR-6085，hsa-miR-6795-5p，hsa-miR-7111-5p，hsa-miR-3935，hsa-miR-4793-5p，hsa-miR-6805-5p，hsa-miR-6726-5p，hsa-miR-4649-5p，hsa-miR-3937	TAOK3，BRAF，DUSP4，NTRK2，PRKCA，CACNG8，TAB1，CACNA1A，TGFBR1，CACNA2D3，FGF19，CACNA1G，SOS2，MAPK8IP2，ATF2，NRAS，CRKL，RASA2，MAPK7，FGF17，PAK2，CACNB4，RAP1A，DUSP6，LAMTOR3，PLA2G4F，RAF1，MAP4K4，MAP2K3，RPS6KA1，RASGRP2，MAP3K1，MAP3K13，TAB2，KRAS，BDNF，RRAS2，MAPK13，TAOK1，RPS6KA5PAK1，MAP2K6，HSPB1，FGF11，PPP3CA，AKT2，DUSP10，RASA1，MAP3K12，PPP3CB，PPP5D1，RAPGEF2，MAPK8，TRAF6，MAP4K1，PPM1A，FLNB，MAPKAPK3，ZAK，PDGFB，PRKACA，FLNA，CA…
