# Supplementary material for: Global Analysis of miRNA Signature Differentially Expressed in Insulin-resistant Human Hepatocellular Carcinoma Cell Line
Source: Int J Med Sci. 2020 Feb 24;17(5):664–77. doi: 10.7150/ijms.41999 (PMC7085209; doi:10.7150/ijms.41999)
Supplement: Supplementary file 1 — Supplementary tables. [file ijmsv17p0664s1.zip › table-s4.xlsx]

## Sheet: Sheet1
Table S4. miRNA-GO-Network analysis according to the microRNA (miRNA) target genes.
GO Category	GO ID	GO Term	miRNAs	Degree	Including Targets	Targets counts
BP	GO:0034641	cellular nitrogen compound metabolic process		32		1391
			hsa-miR-1231		AGAP1，AJUBA，ASH2L，AZIN1，BCKDHB，CREB3L3，DBF4，DDX17，DEDD，DTYMK，DYNC2H1，EIF4B，ELAVL4，GNAI2，GNAI3，GNAS，HAT1，HDGF，IGF1，KDM3B，KHDRBS1，KLF15，KMT2C，KYNU，LMX1B，MCRS1，MECP2，MEIS2，MSH6，MYH10，N4BP2，NCAPD3，NCOA2，NFIA，NKIRAS1，NOTCH2，NR2C2，NUDT15，OAS2，ONECUT2，PNN，POU2F1，PSME2，PTPN14，RNASEH2A，RPS17L，RRAS2，SMAD4，SMAD6，SMARCA2，SMG6，SNRPA，SON，SPOCD1，SSX7，STAT1，TCF25，TOP3B，UBE2N，ZFC3H1，ZNF174，ZNF277，ZNF430，ZNF516，ZN…	68
			hsa-miR-134-5p		ABCA1，ADCY1，ARL4D，ASCC3，ATP13A4，BARD1，BNC2，CASC3，CCNL1，CDK13，CPSF6，CREB1，CRY1，DIO2，ELOF1，ELP2，EXTL2，FAU，GNAL，GNE，HDAC5，HIPK2，KAT6B，KDM2A，KIF23，KRAS，LCMT2，MBNL1，MBTD1，MED13，MLXIP，NABP1，NFAT5，NSUN5，ONECUT2，PARP9，PATZ1，PAWR，PAX8，PCSK1，PDCD7，POU5F1B，PPP1R8，RAB27A，RAB28，RAD18，RAN，REV3L，RHOQ，RRAS2，SEC11A，SGMS1，SMAD6，SMARCA1，SNRPA1，STAT5B，TBX18，TCF21，TRIM27，TRIP11，TRMT11，USP9X，VGLL4，WDR77，WWC1，YAP1，ZBTB…	86
			hsa-miR-3180		ABCA2，ALX4，ASCC2，CTBP1，HDAC11，HIVEP1，HOXD13，MEN1，NAB2，NFIX，NUPR1，PAX2，REPIN1，ZBTB32，	14
			hsa-miR-3613-5p		AGO3，ASCC3，ATR，BBX，BRCA1，BRD2，CACTIN，CAMTA1，CARM1，CDK13，CHD9，CHPT1，CNOT4，CRAT，CTSH，CYP1B1，DLG2，DMD，EIF4A1，ERCC8，EYA2，FAU，FLI1，FLII，FOXJ1，FOXP2，GATA2，GTPBP10，GUCY1A2，HNRNPA1，HNRNPUL1，HOXD10，ID2，KDM2B，KIF24，LIN54，MBD4，MBNL2，MBOAT2，MCM2，MEF2C，MYB，NADSYN1，NFAT5，NFIB，NT5C3L，NUDT21，NUDT9，PATL1，PAX9，PCCB，PDE8A，PLA2G12A，PPARGC1A，PPM1A，PSMD3，RAB10，RAB27A，RAD50，RBMXL1，RERGL，REST，REV1，RFX3，RPS11，RRAS2，SCAF8…	81
			hsa-miR-3621		ZNF484，	1
			hsa-miR-3935		ACER3，AQP1，ARNTL2，ASZ1，BACH2，BAZ1A，CDC73，CREBRF，DHX35，DIRAS2，ETS2，GUCY1A3，HNRNPR，HOXA13，HTR2C，IDE，ITGB1BP1，KIF15，MAPK13，MKL2，MSH5，NAA10，NKX3-2，NR1D2，NUDT3，PMS1，POU3F2，PSME4，PTBP2，RAB33B，RBL1，RFWD3，RSF1，RUNX2，SLC19A2，SLC23A2，SLC30A9，SLC35A3，SMAD5，SP110，SP4，SRSF11，SRSF2，SRSF7，TRDMT1，TROVE2，TUBE1，TXLNG，USP1，USP7，ZBTB38，ZBTB4，ZFHX4，ZNF430，ZNF512B，ZNF599，ZNF680，	57
			hsa-miR-3937		ADCY4，CSDE1，EIF4G1，HOXA5，NR1H3，SMG1，	6
			hsa-miR-4467		ARID5A，POU3F3，TKT，ZNF142，ZNF687，ZNF827，	6
			hsa-miR-4492		ABCA2，ABCC4，ABCF2，ABCG4，AFF3，AGAP1，AGAP2，AGO1，ALX4，ARID5A，ATF7，ATRX，BCL6，BCL9L，BPTF，BRD2，C17orf70，CAMTA2，CHRNA4，CIITA，CNOT1，CNOT10，CNOT3，CRTC1，CRTC2，CTBP1，CTIF，DKFZP686D09174，DMRTC2，DNM1，DPYSL5，EBF2，EEFSEC，EHD1，EHD2，EIF4G1，ELL，EME2，ERBB2，ERI3，ESRRA，FARSA，FOSL1，FOXJ1，FSTL3，FTO，GLI2，GNAT1，GTPBP1，HES6，HIPK2，HNRNPUL1，HOXA7，INTS9，KCNIP3，KIF13A，KIF21B，KIF3C，KIF6，KLRD1，L3MBTL1，LA16c-306E5.2，LZTS1，MAP3K9…	162
			hsa-miR-4505		ABCA2，ABCF2，ABCG4，ACE，ADAT1，ADCY6，AFF3，AGAP2，AGO1，AGO3，AKNA，ALX4，ARNT，ATOH8，ATXN7，BABAM1，BCL9L，CAMTA2，CCAR1，CELF2，CHAT，CNOT1，CNOT3，CREB3L3，CRTC1，CRTC2，DBF4，DCLRE1C，DDX23，DDX43，DMRTC2，ECE2，EIF4G1，ELAVL4，EME2，ERBB2，ERI3，FLII，FOXN3，FTO，FURIN，GGT7，GLI2，GMPPB，GSTM4，HDAC5，HEMK1，HIVEP3，HMGA1，IRF7，KAT2A，KIF24，KIF6，LAS1L，LIN54，LMX1B，MED1，MED15，MED28，MEF2BNB-MEF2B，MEN1，METTL1，MLX，MMS19，MNT，MSH5-SAPCD1，MYH1…	156
			hsa-miR-4508		ATXN2，BPTF，ENDOV，L3MBTL2，MUTYH，NFIX，SLC35B2，WT1，	8
			hsa-miR-4649-5p		ABCC5，DDX39B，HPD，SMG6，SP9，USP10，ZBTB32，	7
			hsa-miR-4706		CWC27，DDC，KIF1C，NR5A1，TAF3，	5
			hsa-miR-4793-5p		APP，AQR，ARID2，ASH2L，ATF2，BDP1，CCAR1，CCNT2，CHEK2，CHTOP，COX10，CTPS2，DDX4，DLG2，ESRRG，FANCG，FOXJ3，FOXO1，HACE1，HIBADH，HIF1AN，KIAA1429，KIF23，KMT2C，KMT2E，LIN52，LIN54，LONRF1，MAML3，MBNL3，METTL3，MGA，NCAPH2，NME9，NOVA1，POLG2，PPFIBP1，PPM1A，PSMD1，QKI，RPL32，SCAI，SMAD4，SMARCC1，SUPT3H，TARS，TATDN2，TET2，TPO，TRERF1，TRIM23，USP47，UTP14C，WASL，WT1，ZEB1，ZNF620，ZNF680，ZNF773，	59
			hsa-miR-5195-3p		ABCA1，ABCA13，ABCE1，ACTL6A，ALDH1L1，ATXN7L3，BACH2，BCAT1，BIRC2，BLM，BRCC3，CASZ1，CBFB，CCBL2，CCNL1，CITED2，CMTR2，CREB3L2，CRNKL1，DDX46，DERA，DNAH1，DNAH2，DPYSL2，EBF1，EBF3，EDRF1，EIF4A2，ELF5，EPRS，ERBB4，ERF，ERN1，EYA4，FLI1，FOXO1，G3BP1，GGT7，GLIS1，GLIS3，GPBP1，GRHPR，H2AFX，HELLS，HHEX，HIC2，HIPK2，HLTF，HNRNPH2，HTATSF1，IKZF5，INO80D，INTS6，INTS9，IVNS1ABP，KDM3B，KDM7A，KLF17，KLF5，KMT2C，LMO3，LPXN，MBNL3，MBTD1，MDFIC，MED13，MET…	168
			hsa-miR-6085		AGAP1，ALKBH5，APP，ASCC2，BACH2，CARM1，CBX6，CRTC2，DDX11，DIDO1，DPF3，DRAP1，EIF4G1，ESRRA，GLYR1，GPT2，KLF16，KMT2D，L3MBTL1，LSM4，NPAS2，PA2G4，PLA2G6，RBM20，RPP14，SETD1B，SF3B2，SOX12，SOX7，SUPT3H，THRA，VSX2，WASL，ZFHX3，ZFHX4，ZNF142，ZNF429，ZNF561，ZNF571，ZNF592，ZNF773，ZNF862，	42
			hsa-miR-6132		ABCA2，AGO1，ATF6，BAZ2A，BCL11B，C10orf2，CALCOCO1，CAMTA2，CGGBP1，CHAT，CTNND1，DDX11，DHX30，DIS3L2，DMBX1，DNAH10，E2F3，E2F7，ESRRA，ESRRG，FTSJ2，GMPPB，GNAT1，HELQ，HERC2，HOXA1，KCTD13，KIF21B，KMT2D，KPNA1，LITAF，LRRC16A，MACC1，MAFB，MAFG，MCRS1，MEAF6，MED24，MEF2D，MEIOB，MKL1，MKL2，MLXIP，MOV10L1，MPP1，MTR，NFIA，NOTCH3，NR6A1，NUDT5，PAX2，PAX4，PAXIP1，PBX2，PCBP3，PELP1，PMS1，POLA2，POLR1A，POLR2F，POLR3D，PRDM2，PREB，PRMT5，PSMD4，PSME3，…	107
			hsa-miR-641		ABCA1，AEBP2，AFF3，AGO3，AHR，AICDA，ARID4A，ASXL2，ATP6AP2，BARD1，BARHL2，BAZ1A，BDP1，BNC1，BNC2，CAMTA1，CARS，CCNT1，CELF2，CGGBP1，CHD6，CHPT1，CHTOP，CNOT2，CNOT6，CPSF6，CPSF7，CSRNP3，DBT，DCP2，DDX3X，DDX3Y，DNAJC27，DR1，EBF1，EIF4A2，EIF4E，ELAVL4，ENDOV，ENPEP，ETF1，ETS1，FGFR1，FOXJ3，FOXN2，FOXO1，FOXP2，G3BP1，GABPA，GEM，GLRX2，GLYR1，GNAQ，GPBP1，GRSF1，GUCY1A2，H6PD，HDAC9，HIPK2，HIPK3，HLF，HMGB1，HNRNPA1，HNRNPA3，HOXB2，HOXB5，HSPA8，INO…	217
			hsa-miR-6726-5p		APOBEC4，ARID1A，CMTR1，DDX11，DR1，FARSA，GSTM5，KAT6A，LMCD1，ONECUT2，PSMF1，RHOBTB1，SKIV2L，SYMPK，TAF6，TAPBP，TFE3，THRA，VPS36，ZNF280A，	20
			hsa-miR-6757-5p		APIP，ARG2，BCL6，BRD2，CASK，CDC73，CIITA，CREB1，CUX1，DIO1，ENPP6，EPAS1，EXO5，FOSL1，GMEB1，GTF2H5，HDAC8，HOXD10，IKZF5，IL16，INO80D，JARID2，KIF11，KLF7，KLHL31，KMT2C，KRAS，MTO1，NCOA1，PAFAH1B1，PARP9，PBX1，PDE7A，PGR，PSMB2，RAD51AP1，RQCD1，SERTAD1，SLC19A2，SLC26A2，SPOCD1，SRSF10，STAT4，TFAP2A，UBE2W，ZFP90，ZNF143，ZNF219，ZNF286A，ZNF286B，ZNF292，ZNF302，ZNF483，ZNF558，ZNF559-ZNF177，ZNF655，ZNF667，ZNF773，ZNF83，ZSCAN12，ZSCAN22，	61
			hsa-miR-6779-5p		ABCC1，ABCC12，ADA，AGO3，ALAD，ARID5B，ATF7，ATP1A2，BAZ2A，BAZ2B，BCL9L，BCORL1，BLVRB，CAMTA2，CBX6，CDC25A，CHTF8，CIRH1A，CNOT3，CPSF3L，CSNK2A1，DFFA，DLG2，DNAH10，DROSHA，ELK1，EME2，FLI1，FURIN，GEMIN6，GGT7，GLS，GNAT1，GNL1，GSTM4，GTF2H5，GTF3A，H6PD，HDAC9，HELLS，HMGA2，HOXA1，HOXC10，HOXC12，INO80C，IRF8，KATNAL1，KDM4E，KHDRBS1，KLF1，KMT2C，LPCAT4，LSM10，MAATS1，MAPK1，MAT2A，MAZ，MBOAT2，MED1，MED28，MEN1，METTL2B，MIXL1，MPP2，MTR，MYO18A，M…	141
			hsa-miR-6780b-5p		ABCC10，ADCY9，ADSSL1，AGO3，ALDH18A1，AQP1，ASCC2，ASF1A，ASH1L，ASXL3，ATF7，ATP6V1B1，ATP6V1B2，ATXN7L3，BAZ2A，BCL9L，BNC2，BRD2，CALCOCO1，CAMTA1，CDA，CDK12，CELF3，CELF5，CIC，CNOT6L，CNOT8，CRAT，CRTC2，DDX17，DDX47，DEDD，DR1，EGR1，EGR3，EIF5B，ELK1，ESRRG，FEV，FOXD2，FOXJ2，FOXO3，G3BP1，GATAD2B，HDAC1，HMBOX1，HMGA1，HMOX1，HNRNPA1，HOMEZ，HOXA1，HOXB1，HOXB9，HOXC12，HOXC8，ICE2，IGF1，IGFBP4，INO80C，INO80D，ISX，IYD，KAT2A，KAT6A，KAT7，KDM4A，K…	163
			hsa-miR-6782-5p		ADCY4，APEX1，BRD2，BRD7，CCAR2，CELF5，DNAH12，DUS2，FOXP2，FOXP4，HOMEZ，ING4，KIF6，MYH14，NFATC2，ONECUT2，PAX9，PHF8，POLR2L，POU2F1，PSMD1，PTPN14，RBM28，REL，RIPPLY1，SETD1A，SMAD3，SMNDC1，SP7，SRSF9，TCF25，TEAD1，TFE3，TUBB4A，YY1AP1，ZMYND11，ZNF300，ZNF623，ZNF716，ZNF773，	40
			hsa-miR-6795-5p		ACIN1，ARID5A，ARL4C，ARNT2，ASNA1，ATP1A3，ATXN7L3，BCHE，BCL3，BRD2，CBX6，CHD3，CKMT1B，CRTC1，DDX17，DNM3，DPF2，DPYSL3，EIF4B，FKBP6，FOXP4，GATC，HDAC9，HNRNPK，HNRNPL，HNRNPU，HOXB3，HOXC10，HOXC5，HOXD13，HSF2BP，HSPB1，IGF2，KLHL31，LOXL2，MECP2，MED14，MED17，MED26，MYEF2，N4BP2，NFIC，NR1H3，NR5A1，ONECUT3，PAPD5，PDE4C，POLH，POLR2M，POU3F3，PPP1R9B，RAB5B，RPA1，SERTAD2，SLC5A5，SOX12，SRRM2，TBL3，THRA，TRIM71，TUBB4A，U2SURP，USP39，UXT，ZBTB4，…	76
			hsa-miR-6805-5p		AGAP2，AGAP3，ASCC2，CHD5，CREM，CTNND2，ERF，FOXN3，HEMK1，HIC2，HLCS，HMG20B，HSF4，KMT2D，MED28，MXI1，MYRF，NFATC1，NR1D1，PARP9，PBX2，POLA2，PUS7L，RBM25，RBM28，SALL2，SOX12，TBX6，TP53INP2，TP63，ZNF395，	31
			hsa-miR-6813-5p		AGAP1，ATL2，CARM1，CBX6，CHTOP，CIC，CRTC2，EIF4G1，GPT2，GTF2H5，KLF16，KMT2D，LMO3，MAGI3，MAPK1，MPHOSPH6，NPAS2，PA2G4，POU2F2，RBM20，RNGTT，RPP14，SOX12，SUPT3H，TADA1，TKT，UBA52，VSX2，WASL，ZFHX4，ZNF18，ZNF429，ZNF592，ZNF862，	34
			hsa-miR-6846-5p		ABCC8，ADAMTS13，ADCY4，AGAP2，ARG1，ARID5A，ATF7，ATXN7L3，BCL6，BRD2，CAMTA2，CHPT1，CLASRP，CTNND2，DNPEP，EHD2，ERCC1，ESRP2，FOXO4，FOXP4，FTO，HDAC7，HEMK1，HES5，HIPK2，HMG20B，HNF4A，HNRNPL，HSF4，ICE2，ING4，INTS3，IRF5，IYD，KDM3B，KMT2D，KPNA2，LSG1，MCM7，MECP2，MEF2BNB-MEF2B，MEPCE，MLF1，MPP2，MUTYH，MYO18A，NFIC，NFIX，NOLC1，NOTCH3，OAS2，PDE4A，PELP1，POLA2，POLR2E，POLR2J3，PRKAA2，PRKCA，PRPSAP2，RAB33B，RAB35，RHOG，SCRT2，SEC11A，SMG5，SOX…	79
			hsa-miR-6848-5p		ABCC8，ADAMTS13，ADCY4，AGAP2，ARG1，ARID5A，ATF7，ATXN7L3，BCL6，BRD2，CAMTA2，CHPT1，CLASRP，CTNND2，DNPEP，EHD2，ERCC1，ESRP2，FOXO4，FOXP4，FTO，GBP4，HEMK1，HES5，HIPK2，HMG20B，HNF4A，HNRNPL，HSF4，ICE2，ING4，INTS3，IRF5，IYD，KDM3B，KMT2D，KPNA2，LSG1，MCM7，MECP2，MEF2BNB-MEF2B，MEPCE，MLF1，MPP2，MUTYH，NFIC，NFIX，NOLC1，NOTCH3，OAS2，PDE4A，PELP1，POLA2，POLR2E，POLR2J3，PRKCA，PRPSAP2，RAB35，RHOG，SCRT2，SEC11A，SMG5，SOX12，SOX13，TAT，TCEANC2，T…	72
			hsa-miR-6870-5p		ABCG4，ABLIM3，ACE，AGAP2，AGO1，AHCY，ALX4，ATAD3C，ATF7，ATN1，ATXN1L，ATXN7L3，BAZ2A，BCL9L，BIRC2，CBX6，CEBPG，CELF3，CREB1，CREB3L2，CRTC1，CRTC2，DDX17，DDX31，DIRAS2，DNASE1L1，DPYSL5，EFTUD2，EIF4G1，ELK1，ENDOD1，ENPP7，EREG，ETV3，EXOSC3，FOXP4，FPGS，GATAD2B，GLI2，GLS2，GMPR，HDAC8，HEMK1，HMGA1，HNF1A，HOXA2，HOXA3，HOXB1，HOXB5，HOXC6，HR，IGF1，IGF2，IKZF4，IYD，JAZF1，KAT2A，KDM5C，KIFC2，KMT2D，LAS1L，LPCAT3，LPIN1，LPIN3，MAP1S，MAP3K9，MAZ，M…	159
			hsa-miR-7111-5p		ABLIM3，AC004381.6，AGAP2，AGO1，ARF5，ATAD3C，ATF7，ATN1，ATXN1L，ATXN7L3，BCL9L，CBX6，CEBPG，CELF3，CHTOP，CREB1，CRTC1，DDX17，DDX31，DIRAS1，DIRAS2，DNASE1L1，DPYSL5，EIF4G1，ELK1，ENDOD1，ENPP7，EREG，ETV3，EXOSC3，FOXP4，FPGS，GATAD2B，GLS2，GMEB2，GRHL2，HCFC1，HDAC8，HDAC9，HEMK1，HMGA1，HMGB3，HMX2，HNF1A，HNRNPL，HNRNPU，HOXB13，HOXB5，HR，IGF1，IGF2，IKZF4，KDM5C，KIFC2，KMT2D，LAS1L，LIMD1，LMO4，LPIN3，MAP1S，MAP3K9，MAT1A，MBD2，MEAF6，MECP2，ME…	143
			hsa-miR-7112-5p		C17orf70，RBM14，RHEB，SMUG1，	4
			hsa-miR-8072		POU3F3，	1
BP	GO:0009058	biosynthetic process		32		1147
			hsa-miR-1231		AGPAT1，AJUBA，ASH2L，AZIN1，COLGALT2，CREB3L3，DBF4，DDX17，DEDD，DTYMK，DUOX2，EIF4B，GNAS，HDGF，IGF1，KDM3B，KHDRBS1，KLF15，KMT2C，KYNU，LMX1B，MAPK10，MCRS1，MECP2，MEIS2，MRPS11，NCOA2，NFIA，NOTCH2，NR2C2，OAS2，ONECUT2，PIK3C2G，PNN，POU2F1，PTPN14，RNASEH2A，RPS17L，SMAD4，SMAD6，SMARCA2，SPOCD1，SSX7，STAT1，TCF25，VAC14，ZNF174，ZNF277，ZNF430，ZNF516，ZNF550，ZNF675，ZNF773，ZNF879，	54
			hsa-miR-134-5p		ADCY1，ALG14，ALG9，ASCC3，BNC2，CCNL1，CHST9，CREB1，CRY1，DIO2，DPH2，EDN1，EIF3F，ELOF1，ELP2，EXTL2，FAU，GNE，HDAC5，HIPK2，KAT6B，KDM2A，MBTD1，MED13，MLXIP，MOCOS，MYLK4，NFAT5，ONECUT2，PATZ1，PAWR，PAX8，PCSK1，PIGV，PIK3C2A，PIK3CA，POU5F1B，PPP1R8，PRLR，REV3L，SEC11A，SGMS1，SMAD6，SMARCA1，TBX18，TCF21，TRIM27，TRIP11，USP9X，VGLL4，WWC1，YAP1，ZBTB1，ZFPM2，ZKSCAN1，ZKSCAN5，ZMYM2，ZNF20，ZNF268，ZNF28，ZNF286A，ZNF300，ZNF333，ZNF415，ZNF561，ZN…	69
			hsa-miR-3180		ACAA1，ALOX5AP，ALX4，ASCC2，CTBP1，HDAC11，HIVEP1，HOXD13，MEN1，NAB2，NFIX，NUPR1，PAX2，REPIN1，SDR42E2，TRIO，ZBTB32，	17
			hsa-miR-3613-5p		AKR1B1，ASCC3，ATR，B3GNT5，BBX，BRCA1，BRD2，CAMTA1，CARM1，CHD9，CHPT1，CYP1B1，CYP46A1，CYP7A1，DAPK1，DMD，EIF4A1，EYA2，FAU，FLI1，FLII，FOXJ1，FOXP2，GATA2，GPAM，GUCY1A2，HNRNPUL1，HOXD10，ID2，KDM2B，LIN54，MBOAT2，MCM2，MEF2C，MYB，NADSYN1，NDST3，NFAT5，NFIB，NUDT21，PAX9，PCCB，PLA2G12A，PPARGC1A，PPM1A，RAD50，REST，REV1，RFX3，RPS11，SMURF2，TARS，TENM1，TOP1MT，TRPS1，UBC，UBE2D3，ZNF141，ZNF587，ZNF626，	60
			hsa-miR-3621		ZNF484，	1
			hsa-miR-3935		ACER3，ACSS2，AQP1，ARNTL2，BACH2，BAZ1A，CDC73，CREBRF，ETS2，GTDC1，GUCY1A3，HOXA13，HTR2C，ITGB1BP1，MAPK13，MBOAT7，MKL2，NKX3-2，NR1D2，POU3F2，RBL1，RSF1，RUNX2，SLC30A9，SMAD5，SP110，SP4，SRSF11，SRSF2，SRSF7，ST6GALNAC5，TROVE2，TXLNG，ZBTB38，ZBTB4，ZFHX4，ZNF430，ZNF512B，ZNF599，ZNF680，	40
			hsa-miR-3937		ADCY4，EIF4G1，FNBP1，HAS2，HOXA5，HSPG2，NR1H3，	7
			hsa-miR-4467		ARID5A，POU3F3，TKT，ZNF142，ZNF687，ZNF827，	6
			hsa-miR-4492		ACSF3，ACSS2，AFF3，AGO1，ALDH2，ALX4，ARID5A，ATF7，ATRX，B4GALT2，BCL6，BCL9L，BPTF，BRD2，CAMTA2，CERS4，CHST3，CIITA，CNOT1，CNOT10，CNOT3，CRTC1，CRTC2，CTBP1，CYP11B1，DMRTC2，DOLPP1，DPM2，EBF2，EIF4EBP1，EIF4G1，ELL，ERBB2，ESRRA，FAM213B，FOSL1，FOXJ1，FSTL3，G6PC3，GLI2，HES6，HIPK2，HNRNPUL1，HOXA7，KCNIP3，KLRD1，L3MBTL1，LA16c-306E5.2，LZTS1，MAP3K9，MAPK1，MAPKAPK3，MAZ，MCRS1，MECP2，MED16，MED24，MEF2BNB-MEF2B，MEN1，MLX，MLXIP，MMAB，MNT，MO…	131
			hsa-miR-4505		ADCY6，AFF3，AGO1，AKNA，ALX4，ARNT，ATOH8，ATXN7，BCAN，BCL9L，CAMTA2，CCAR1，CHAT，CHST3，CNOT1，CNOT3，CREB3L3，CRTC1，CRTC2，CYP11B1，DBF4，DMRTC2，EIF4G1，ERBB2，FLII，FOXN3，FURIN，GGT7，GLI2，GMPPB，GPI，GSTM4，HADHA，HDAC5，HIVEP3，HMGA1，HMGCS2，HSPG2，IRF7，KAT2A，LIN54，LMX1B，MED1，MED15，MED28，MEF2BNB-MEF2B，MEN1，MGLL，MLX，MMS19，MNT，NDST1，NFIB，NFIC，NFIX，NR5A2，PAX5，PLA2G2F，PMM2，PNKP，POLR1A，POU2F1，POU2F2，PTGIS，PTMS，RORB，RPAP2，RPL2…	124
			hsa-miR-4508		BPTF，L3MBTL2，NFIX，SDR42E2，SLC35B2，WT1，	6
			hsa-miR-4649-5p		ABCC5，ACSL1，MRPL42，PDSS1，PIGB，SP9，ZBTB32，	7
			hsa-miR-4706		DDC，NR5A1，SDR42E2，TAF3，	4
			hsa-miR-4793-5p		ARID2，ASH2L，ATF2，BDP1，CCAR1，CCNT2，CHEK2，CHTOP，COX10，CTPS2，EIF2B5，ESRRG，FOXJ3，FOXO1，HACE1，HAS1，HIF1AN，HS6ST2，KMT2C，KMT2E，LIN52，LIN54，MAML3，MGA，NME9，PIGV，PIK3R1，POLG2，PPM1A，PRLR，RPL32，SCAI，SMAD4，SMARCC1，SUPT3H，TARS，TPO，TRERF1，WASL，WT1，ZEB1，ZNF620，ZNF680，ZNF773，	44
			hsa-miR-5195-3p		ACBD3，ACTL6A，ALDH1L1，ALG5，ATXN7L3，BACH2，BCAT1，BIRC2，BLM，CASZ1，CBFB，CCBL2，CCNL1，CITED2，CMAS，CPEB3，CREB3L2，CYP46A1，DAGLA，EBF1，EBF3，EDRF1，EIF3G，EIF3J，EIF4A2，ELF5，EPRS，EPT1，ERBB4，ERF，ERN1，ETNK1，EYA4，FLI1，FOXO1，GGT7，GLIS1，GLIS3，GPBP1，HELLS，HHEX，HIC2，HIPK2，HLTF，HSD17B7，HTATSF1，IKZF5，INO80D，IVNS1ABP，KDM3B，KDM7A，KLF17，KLF5，KMT2C，LMO3，LPXN，MBTD1，MDFIC，MED13，MKL2，MLXIPL，MRGBP，MTMR14，MYLK4，MYRF，NAA15，NDUFAF…	144
			hsa-miR-6085		ASCC2，B4GALT3，BACH2，CARM1，CBX6，CRTC2，DIDO1，DPF3，DRAP1，EIF4G1，ESRRA，GPCPD1，GPT2，HSD17B12，KLF16，KMT2D，L3MBTL1，NPAS2，PA2G4，PLA2G6，RPS6KA5，SERINC5，SETD1B，SOX12，SOX7，SUPT3H，TECR，THRA，VSX2，WASL，ZFHX3，ZFHX4，ZNF142，ZNF429，ZNF561，ZNF571，ZNF592，ZNF773，ZNF862，	39
			hsa-miR-6132		ABTB1，AGO1，ALG14，ALG3，ATF6，B3GAT3，BAZ2A，BCL11B，C10orf2，CALCOCO1，CAMTA2，CGGBP1，CHAT，CTNND1，DMBX1，E2F3，E2F7，EIF4EBP2，ESRRA，ESRRG，GMPPB，GPAT2，HOXA1，KCTD13，KMT2D，LITAF，MACC1，MAFB，MAFG，MCRS1，MEAF6，MED24，MEF2D，MKL1，MKL2，MLXIP，MTR，NARFL，NFIA，NOTCH3，NR6A1，PAX2，PAX4，PAXIP1，PBX2，PELP1，PIK3C2G，POLA2，POLR1A，POLR2F，POLR3D，PRDM2，PREB，PRMT5，PTMA，PTRF，RORA，RPL28，RQCD1，SALL1，SET，SLC25A38，SMARCD3，STAT6，SUV39H1，TAD…	86
			hsa-miR-641		AEBP2，AFF3，AGL，AHR，ANGPT1，ARID4A，ASXL2，B4GALT6，BARHL2，BAZ1A，BDP1，BNC1，BNC2，CAMTA1，CCNT1，CGGBP1，CHD6，CHPT1，CHTOP，CNOT2，CNOT6，CPSF7，CSRNP3，DDX3X，DNAJC24，DPAGT1，DR1，EBF1，EIF3J，EIF4A2，EIF4E，ELOVL5，ELOVL6，ETF1，ETS1，FAR1，FGFR1，FIG4，FOXJ3，FOXN2，FOXO1，FOXP2，GABPA，GBE1，GPBP1，GPC5，GUCY1A2，HDAC9，HIPK2，HIPK3，HLF，HOXB2，HOXB5，HS3ST3B1，HSD17B2，HSPA8，INO80C，INO80D，ISPD，KAT6B，KDM5A，KDM5B，KDSR，KLF12，LEKR1，LHX6，LIN…	182
			hsa-miR-6726-5p		ARID1A，CYP21A2，DR1，GSTM5，HSPG2，KAT6A，LMCD1，ONECUT2，PCK2，TAF6，TFE3，THRA，VPS36，ZNF280A，	14
			hsa-miR-6757-5p		APIP，ARG2，BCL6，BRD2，CDC73，CIITA，CREB1，CUX1，DIO1，EPAS1，FADS1，FOSL1，GMEB1，HDAC8，HOXD10，IKZF5，IL16，INO80D，JARID2，KLF7，KLHL31，KMT2C，MAPK7，NCOA1，PBX1，PGR，PIK3CB，PRLR，PYURF，RQCD1，SERTAD1，SLC26A2，SPOCD1，STAT4，TFAP2A，ZFP90，ZNF143，ZNF219，ZNF286A，ZNF286B，ZNF292，ZNF302，ZNF483，ZNF558，ZNF559-ZNF177，ZNF655，ZNF667，ZNF773，ZNF83，ZSCAN12，ZSCAN22，	51
			hsa-miR-6779-5p		ADA，ALAD，ARID5B，ATF7，ATP1A2，BAZ2A，BAZ2B，BCL9L，BCORL1，BLVRB，CAMTA2，CBX6，CDC25A，CHTF8，CIRH1A，CNOT3，COL1A1，CSNK2A1，EIF4EBP2，ELK1，FLI1，FURIN，G6PC3，GAL3ST3，GGT7，GLS，GSTM4，GTF3A，HDAC9，HELLS，HMGA2，HOXA1，HOXC10，HOXC12，INO80C，IRF8，KDM4E，KHDRBS1，KLF1，KMT2C，LPCAT4，LSM10，MAATS1，MAPK1，MAT2A，MAZ，MBOAT2，MED1，MED28，MEN1，MIXL1，MOGAT3，MSMO1，MTR，MYO18B，MYRF，NACC1，NDST1，NFIC，NMNAT2，NOS1，NPAS3，ONECUT2，PA2G4，PIK3C2G，P…	120
			hsa-miR-6780b-5p		ADCY9，ADSSL1，ALDH18A1，AQP1，ASCC2，ASF1A，ASH1L，ASXL3，ATF7，ATXN7L3，BAZ2A，BCAN，BCL9L，BNC2，BRD2，C14orf1，CALCOCO1，CAMTA1，CBR4，CDA，CIC，CNOT6L，CNOT8，CRTC2，DDX17，DEDD，DHCR7，DR1，EGR1，EGR3，EIF3D，EIF5B，ELK1，ELOVL6，ESRRG，FADS2，FADS3，FEV，FOXD2，FOXJ2，FOXO3，GATAD2B，GLCE，GNPAT，GYS2，HDAC1，HMBOX1，HMGA1，HOMEZ，HOXA1，HOXB1，HOXB9，HOXC12，HOXC8，ICE2，IGF1，INO80C，INO80D，ISX，KAT2A，KAT6A，KAT7，KDM4A，KMT2C，KMT2D，LRPPRC，LSS，MAM…	147
			hsa-miR-6782-5p		ADCY4，APEX1，BRD2，BRD7，CHST2，FADS2，FOXP2，FOXP4，HOMEZ，ING4，NFATC2，ONECUT2，PAX9，PHF8，POLR2L，POU2F1，PTPN14，REL，RIPPLY1，RPS6KA1，SETD1A，SMAD3，SP7，SRSF9，TCF25，TEAD1，TFE3，YY1AP1，ZMYND11，ZNF300，ZNF623，ZNF716，ZNF773，	33
			hsa-miR-6795-5p		ARID5A，ARNT2，ATP1A3，ATXN7L3，BCL3，BRD2，CBX6，CHD3，CHST1，COL1A1，CRTC1，DDX17，DPF2，EIF4B，FOXP4，GAL3ST4，GATC，GSTO2，HDAC9，HNRNPK，HOXB3，HOXC10，HOXC5，HOXD13，HSF2BP，KLHL31，LOXL2，MECP2，MED14，MED17，MED26，MYEF2，NFIC，NFU1，NR1H3，NR5A1，ONECUT3，PAPD5，PGM1，PI4K2A，POLH，POLR2M，POU3F3，PRKACA，PTGIS，RPA1，SDC1，SERTAD2，SOX12，THRA，UXT，ZBTB4，ZBTB6，ZBTB7A，ZFX，ZNF154，ZNF385A，ZNF429，ZNF501，ZNF529，ZNF557，ZNF713，	62
			hsa-miR-6805-5p		AKT2，ASCC2，CHD5，CREM，CTNND2，ERF，FOXN3，HIC2，HMG20B，HSF4，KMT2D，MED28，MXI1，MYRF，NFATC1，NR1D1，PBX2，POLA2，RPS6KB2，SALL2，SDR42E2，SOX12，SRD5A1，TBX6，TP53INP2，TP63，ZNF395，	27
			hsa-miR-6813-5p		ACSL1，CARM1，CBX6，CHTOP，CIC，CRTC2，EIF4G1，GPT2，HSD17B12，KLF16，KMT2D，LMO3，MAPK1，NPAS2，PA2G4，PGAP3，POU2F2，RNGTT，SERINC5，SOX12，SUPT3H，TADA1，TKT，UBA52，VSX2，WASL，ZFHX4，ZNF18，ZNF429，ZNF592，ZNF862，	31
			hsa-miR-6846-5p		ADCY4，AGRN，ARG1，ARID5A，ATF7，ATXN7L3，B3GNT3，B3GNT7，BCL6，BGN，BRD2，CAMTA2，CHPT1，CTNND2，DHDDS，FOXO4，FOXP4，G6PC3，HDAC7，HES5，HIPK2，HMG20B，HNF4A，HS3ST1，HSF4，ICE2，ING4，IRF5，ISYNA1，KDM3B，KMT2D，MCM7，MECP2，MEF2BNB-MEF2B，MLF1，MRPL20，NFIC，NFIX，NFU1，NOTCH3，OAS2，PELP1，POLA2，POLR2E，POLR2J3，PRKAA2，PRPSAP2，SCRT2，SEC11A，SOX12，SOX13，TAT，TCEANC2，THNSL2，THRA，TNKS1BP1，TRIM27，USP21，VPS36，ZBTB7A，ZNF35，ZNF362，ZNF641，	63
			hsa-miR-6848-5p		ADCY4，AGRN，ARG1，ARID5A，ATF7，ATXN7L3，B3GNT3，B3GNT7，B4GALT1，BCL6，BGN，BRD2，CAMTA2，CHPT1，CTNND2，DHDDS，FOXO4，FOXP4，G6PC3，HES5，HIPK2，HMG20B，HNF4A，HS3ST1，HSF4，ICE2，ING4，IRF5，ISYNA1，KDM3B，KMT2D，MCM7，MECP2，MEF2BNB-MEF2B，MLF1，MRPL20，MRPS18B，NFIC，NFIX，NFU1，NOTCH3，OAS2，PELP1，POLA2，POLR2E，POLR2J3，PRPSAP2，SCRT2，SEC11A，SOX12，SOX13，TAT，TCEANC2，THNSL2，THRA，TRIM27，USP21，ZNF35，ZNF362，ZNF641，	60
			hsa-miR-6870-5p		ABLIM3，AGO1，AHCY，ALX4，ATF7，ATN1，ATXN1L，ATXN7L3，BAZ2A，BCL9L，BIRC2，CBX6，CEBPG，CERS6，CHPF，COMT，CREB1，CREB3L2，CRTC1，CRTC2，DDX17，EIF4G1，EIF5AL1，ELK1，ELOVL2，EREG，ETV3，FADS2，FDFT1，FOXP4，FPGS，GATAD2B，GLI2，GLS2，GMPR，HDAC8，HMGA1，HNF1A，HOXA2，HOXA3，HOXB1，HOXB5，HOXC6，HR，IGF1，IKZF4，JAZF1，KAT2A，KDM5C，KMT2D，LPCAT3，LPIN1，LPIN3，MAP3K9，MAZ，MCAT，MEAF6，MECP2，MED1，MED19，MEF2D，MNT，MOCS3，MOGAT2，MRPL35，MTAP，MYRF，NAB2，NCO…	138
			hsa-miR-7111-5p		ABLIM3，AGO1，ATF7，ATN1，ATXN1L，ATXN7L3，BCL9L，CBX6，CEBPG，CHPF，CHTOP，COMT，CREB1，CRTC1，DDX17，EIF4G1，ELK1，EREG，ETV3，FADS2，FDFT1，FOXP4，FPGS，GATAD2B，GLS2，GMEB2，GRHL2，HCFC1，HDAC8，HDAC9，HMGA1，HMX2，HNF1A，HOXB13，HOXB5，HR，IGF1，IKZF4，KDM5C，KMT2D，LIMD1，LMO4，LPIN3，MAP3K9，MAT1A，MBD2，MCAT，MEAF6，MECP2，MED1，MED19，MNT，MOCS3，MRPL35，MYRF，NAB2，NCOA1，NCOR2，NEUROD2，NEUROG2，NFIC，NFIX，NOC2L，NR1D1，NR1H4，PADI3，PAX5，PAX9，PCYT2…	116
			hsa-miR-7112-5p		COL1A1，RBM14，	2
			hsa-miR-8072		POU3F3，	1
BP	GO:0006464	cellular protein modification process		30		713
			hsa-miR-1231		ASH2L，BTRC，EPHB6，FGFR1OP，GGCX，GSK3B，HAT1，HECTD4，KMT2C，LRRK1，MAP2K4，MAPK10，MCRS1，MUC21，NCOA2，NTRK2，OAS2，PHC1，POMGNT1，PRKCI，PSME2，PTPN14，RPS6KB1，SPSB4，TTL，UBE2N，VKORC1L1，	27
			hsa-miR-134-5p		ALG14，ALG9，B3GNT9，BARD1，BRAF，CAMK4，CAND1，CDK13，CEP41，CREB1，CRY1，DPH2，EIF3F，FASTK，FEM1C，FER，HDAC5，HIPK2，JADE2，KAT6B，KDM2A，LIMK2，MARCH1，MKRN3，MYLK4，NAA50，NEK7，PCMTD2，PIGV，PRLR，PTPN2，RAD18，RNF103，RNF185，SOCS5，STK40，SUMO3，TRIM11，TRIM27，USP37，USP44，USP9X，USP9Y，ZDHHC9，	44
			hsa-miR-3180		CTBP1，EP400，GRK6，HDAC11，MAN1C1，MEN1，SSH3，ST6GALNAC1，TMEM129，TRIO，TTBK1，UFC1，	12
			hsa-miR-3613-5p		ARIH1，ASPHD1，ATG7，ATR，B3GNT5，B4GALNT1，BLMH，BRCA1，CAMK2D，CARM1，CDC14A，CDK13，CDK6，CHURC1-FNTB，CLOCK，CNOT4，COPS3，DAPK1，EPHA5，ERCC8，EYA2，HCK，IGF1R，KDM2B，KLHL8，MAP3K1，MKRN3，PDK1，PGAP1，PIGP，PIGT，PPM1A，PSMD3，PTK7，PTPN21，PTPRK，RC3H2，RELN，REST，RNF125，SEC24D，SMURF2，STK11，TLK1，TTLL1，UBC，UBE2D2，UBE2D3，USP14，USP2，WSB2，	51
			hsa-miR-3621		USP19，	1
			hsa-miR-3935		ABI2，CDC73，CDCA3，CDK11A，CLK1，CUL2，FES，FGFR1OP，LNPEP，MAPK13，MAPK6，MUC12，NAA10，OSTC，OTUD7A，PASK，PSME4，RFWD3，RNF125，RNF144B，ST6GAL2，ST6GALNAC5，STK11，USP1，USP7，ZDHHC21，ZDHHC8，	27
			hsa-miR-3937		GALNT7，SMG1，TRAIP，TTBK1，	4
			hsa-miR-4467		KANSL3，	1
			hsa-miR-4492		ACVR1B，ACVRL1，B3GALT5，B4GALT2，BAP1，BTRC，CAMK2G，CAMKMT，CDK16，CLIP3，COPS7B，CTBP1，CTDSP1，DKFZP686D09174，DOLPP1，DPM2，EPHA8，ERBB2，ERC1，FBXW8，FUT1，GSK3A，HIPK2，ITCH，JADE2，KCTD10，KDM6B，KSR2，LEPRE1，MAP3K9，MAPK1，MAPKAPK3，MCRS1，MEN1，MIB2，MINK1，MYLK，NAA60，NTRK3，OBSCN，OPN4，P4HA3，PADI2，PAK4，PAK6，PER1，PHC1，PIGZ，PJA2，PPM1M，PRKCA，PSKH1，PTPN23，PTPN5，PTPRF，PTPRU，RHBDD1，RNF123，RNF220，RNF25，RNF38，RPS6KB2，SBK1，SEC24D，…	80
			hsa-miR-4505		ACVRL1，ARSD，ATG3，ATXN7，B3GAT1，BABAM1，BTRC，CBLL1，CDC14A，CDK16，CDK17，CHRM1，ERBB2，FBXW11，FKBP1A，FURIN，FUT1，GALNT16，GMPPB，HDAC5，HEMK1，JADE2，KAT2A，KDM6B，KSR2，MAST3，MEN1，MGRN1，MLEC，MLKL，MYLK，P4HA3，PAK4，PARP16，PDGFRB，PMM2，POFUT1，PPP2R2A，PRKCA，PTPN23，PTPN9，RIPK1，RNF123，RNF130，RP11-12J10.3，RPAP2，SBK1，SEC24D，SETD2，SIK2，SMYD1，ST3GAL1，ST3GAL2，ST6GALNAC6，STK36，SUV39H1，TGM2，TRAF7，TTBK1，TTLL6，TYRO3，UBR5，USP4，WD…	70
			hsa-miR-4649-5p		EGLN1，MAP2K4，PIGB，USP10，	4
			hsa-miR-4706		CWC27，GGCX，MGAT5，STK35，	4
			hsa-miR-4793-5p		ABI2，APP，ASH2L，ATF2，CHEK2，DUSP4，DZIP3，ENC1，FNTA，FOXO1，HACE1，HIF1AN，KLHL2，KMT2C，KMT2E，MIB2，MLEC，MUC15，NEK2，NTRK2，PAK6，PIGV，PPM1A，PPP6C，PRKCE，PRLR，PRMT3，PSMD1，PTK7，PTPRT，RAF1，SEC24B，SUPT3H，TET2，TRIM23，TSG101，UBE2D2，UHMK1，USP15，USP47，	40
			hsa-miR-5195-3p		ABI2，ACTL6A，ALG5，ALPK3，ATXN7L3，BCR，BIRC2，BRCC3，CAMK1D，CDK15，CDK18，CDK6，CLOCK，CUL5，EIF2AK1，ERBB4，ERN1，ESCO2，EYA4，FLT1，FOXO1，FUT9，GMFB，GPR75-ASB3，GXYLT1，HERC4，HIPK2，HLTF，IGF1R，KDM7A，KLHL15，KLHL3，KMT2C，LOX，MANBA，MAP4K4，MTMR14，MYLK4，N6AMT1，NAA15，NEDD4L，NUAK1，PAXIP1，PGM3，PPP2R3A，PPP3CA，PPP4R2，PPWD1，PRKD3，PRKX，PRMT3，PRMT9，PSMA6，PSMD2，PTP4A2，PTPN12，RANBP2，RNF170，RNF187，RNF31，RPAP2，SENP2，SIK2，SKP1，SMURF2…	82
			hsa-miR-6085		AGBL5，APP，B4GALT3，BAP1，CARM1，CDK16，CLIP3，CTDSP1，DCAF8，DUSP16，ENC1，FUT1，KMT2D，MARK1，MINK1，PTPRU，RHBDD1，RNF25，RPS6KA5，SETD1B，STAMBP，SUPT3H，UBA6，UBE2R2，VKORC1L1，ZDHHC9，	26
			hsa-miR-6132		ALG14，ALG3，B3GAT3，BAZ2A，CANX，CDC42BPB，CDK16，COPS7A，CUL9，EP400，EPHA10，FASTK，GLYCTK，GMPPB，HECTD4，HERC2，IRF9，JADE2，KANSL3，KCTD13，KMT2D，KSR2，LHPP，MARCH3，MCRS1，MEAF6，MOGS，MSL1，MSL2，MUC15，NTRK3，OXSR1，PARP16，PAXIP1，PCMTD1，PRDM2，PREB，PRMT5，PSMD4，PSME3，PTK2B，PTPRB，RC3H1，RNF123，RNF13，RNF146，SALL1，SH3RF2，SSH3，STK40，STRADA，SUV39H1，SYK，TRIM9，UBA7，UBE2Z，UBR1，UIMC1，ULK1，ULK3，WDTC1，WNK2，ZDHHC17，	63
			hsa-miR-641		ABI1，ABI2，ACVR1C，ADRBK2，ARF4，ASB15，ATE1，B3GALTL，B4GALT6，BARD1，BIRC6，BRAF，C9orf96，CAMK4，CCNT1，CDC16，CDK14，CDK6，CSNK1G1，CSNK1G3，DCAF10，DCAF7，DNAJC24，DPAGT1，DR1，DSTYK，DUSP3，EDEM3，EPHA7，ETF1，FBXO21，FBXO3，FGFR1，FOXO1，GAN，GRK5，GXYLT1，HDAC9，HIPK2，HIPK3，ISPD，ITCH，JADE2，KALRN，KANSL1，KAT6B，KDM5B，KIT，KLHL15，KLHL2，KLHL20，KLHL8，KSR2，LNPEP，MAN1A1，MANEA，MAP3K1，MAP3K7，MAPK10，MAPK8，METTL20，METTL21A，MGAT4A，MTMR6，M…	134
			hsa-miR-6726-5p		ATAT1，DCAF11，DR1，KAT6A，KDM6B，PLK1，PSMF1，RNF123，SPRR1B，SYVN1，TTBK1，	11
			hsa-miR-6757-5p		BCKDK，CASK，CDC73，CDK6，CREB1，DYRK2，FBXO9，FKBP10，FKBP1B，GALNT16，HDAC8，KMT2C，LOX，MAP4K5，MAPK7，NCOA1，OPN1LW，OPN1MW2，PRLR，PROC，PSMB2，PTPN4，PYURF，SEC24A，UBE2W，ZAK，ZDHHC21，	27
			hsa-miR-6779-5p		AAK1，ABI2，ABL2，ANAPC1，BAZ2A，CDC25A，CDK16，CEP41，CLIP3，CSNK2A1，DAPK2，DCAF8，DTX4，DUSP4，FKBP1B，FKBP7，FURIN，GAN，GCNT4，GSK3B，HDAC9，HMGA2，IRAK3，KLHL20，KMT2C，KSR2，LHPP，MAP3K12，MAP3K13，MAPK1，MARK2，MEN1，NOS1，PAK1，PIGP，PIM2，PIN4，POFUT1，POMT2，PPIE，PPME1，PPT2，PRKAG3，PRKCA，PRMT6，PSMD3，PSME3，RNF217，RPAP2，RPS6KA2，SAR1B，SENP5，SETD2，SGK1，ST3GAL4，TRAF4，TRIM13，TRIOBP，TTBK1，UBE2D4，UBE2J2，USP38，ZAK，ZDHHC9，	64
			hsa-miR-6780b-5p		ABI2，ADRBK2，ALPK3，ANAPC13，ASH1L，ATXN7L3，AURKC，BAZ2A，BTRC，CDK11A，CDK12，CLIP3，CLOCK，CSNK1G1，CUL3，DR1，DSTYK，DUSP4，ERO1L，FGFR2，GRK6，HDAC1，IVL，KALRN，KAT2A，KAT6A，KAT7，KDM4A，KMT2C，KMT2D，KSR2，MAP2K6，MAP3K12，MAPK1，MAPK6，MARCH3，MINK1，MKRN2，MKRN3，MVD，NOS1，NTRK3，OTUD3，P4HB，PADI2，PDGFB，PHF8，PIGZ，PRKD3，PSKH1，PTAR1，PTPN14，PTPN23，RAD18，RBM14，RFWD3，RNF14，RNF2，RPS6KA1，SPRR4，SRC，STAMBP，STK40，SUMO2，TAOK3，TESK2，TET3，…	86
			hsa-miR-6782-5p		ACVR2A，ARSB，CLIP3，CSNK1G1，DCAF12，FBXO11，GALNT14，GCNT3，ING4，ITCH，MARCH2，MARK2，MOK，PHF8，PSMD1，PTPN14，RFFL，RPS6KA1，SETD1A，TIMM50，	20
			hsa-miR-6795-5p		ARSB，ATG10，ATXN7L3，B3GAT1，BRPF3，BRSK1，CTDNEP1，FKBP3，FKBP6，FUT2，HDAC9，LMTK3，LOXL2，MAP4K1，MAP4K4，MINK1，MUSK，PAK6，PRKACA，RNF144A，SPRR1B，TRIM68，TRIM71，UBE2K，UBE2V1，USP9Y，WBSCR17，WNK2，ZNRF1，	29
			hsa-miR-6805-5p		AKT2，CDK16，CHD5，HEMK1，HLCS，KMT2D，NTRK3，PTP4A2，PTPRT，RPS6KB2，RPS6KL1，SBK1，SKP1，STK16，STK40，	15
			hsa-miR-6813-5p		AGBL5，BAP1，CARM1，CDK16，CTDSP1，DCAF8，DUSP6，ENC1，KLHL3，KMT2D，LCMT1，MAPK1，MINK1，PGAP3，PTPRU，RHBDD1，RNF25，RNGTT，SPRR3，STAMBP，SUPT3H，TADA1，UBA52，	23
			hsa-miR-6846-5p		ATE1，ATXN7L3，B3GNT3，B3GNT7，CDK16，CDK17，CDK6，DHDDS，DUSP8，EPHA10，GALNT6，GXYLT2，HCK，HDAC7，HEMK1，HIPK2，ING4，KMT2D，MAP3K10，MAP4K1，MINK1，MMP15，NEURL1B，OAS2，PAK6，PDGFB，PRKAA2，PRKCA，PTPN18，PTPN23，PXK，RNF220，SBF1，SIK2，SIK3，TGM2，TRIM27，TRIM37，UBE2M，UBE3A，USP21，WBSCR17，WNK2，WNK4，	44
			hsa-miR-6848-5p		ATE1，ATXN7L3，B3GNT3，B3GNT7，B4GALT1，CDK16，CDK6，DHDDS，DUSP8，EPHA10，GALNT6，HCK，HEMK1，HIPK2，ING4，KMT2D，MAP3K10，MAP4K1，MINK1，MMP15，MOB1B，OAS2，PAK6，PDGFB，PRKCA，PTPN18，PTPN23，PTPRE，PTPRT，PXK，RHBDD1，RNF220，SBF1，SIK2，SIK3，TGM2，TRIM27，TRIM37，UBE2M，UBE3A，USP21，WBSCR17，WNK2，	43
			hsa-miR-6870-5p		ABI2，AGBL5，ATXN7L3，BAZ2A，BIRC2，BRAF，BRAP，CAMK1D，CAMK4，CEP41，CREB1，CSF1R，DCAF11，DCLK1，DUSP10，DYRK1A，DYRK1B，EIF5AL1，EPHA10，FBXO11，FBXO43，GANAB，HDAC8，HEMK1，KAT2A，KDM5C，KMT2D，KSR2，LCK，MAGT1，MAP2K3，MAP3K10，MAP3K9，MAPK4，MEAF6，MGRN1，MINK1，MOCS3，MUC20，MUC5B，MUSK，NCOA1，NEUROD2，PADI3，PAK6，PDXP，PIGS，PPM1E，PPP2R1A，PPT2，PRKACA，PRKAG3，PRKCA，PRMT6，PSKH1，PTPN14，PTPRO，RARA，RNF144A，RNF212，SENP6，SETD1A，SMYD1，SPRR1B…	77
			hsa-miR-7111-5p		ABI2，AGBL5，ATXN7L3，BRAF，CAMK1D，CDC42BPG，CREB1，CSF1R，DCAF11，DCLK1，DYRK1A，DYRK1B，F7，FBXO11，FBXO43，FKBP8，HCFC1，HDAC8，HDAC9，HEMK1，KDM5C，KMT2D，KSR2，MAGT1，MAP3K9，MAP4K1，MEAF6，MINK1，MOCS3，MUC20，NCOA1，NEUROD2，PADI3，PHF8，PIGS，PPM1E，PPP2R1A，PPT2，PRKACA，PTPRO，RARA，RNF144A，RNF212，RNF216，SENP6，SPRR1B，TRAF7，TTBK1，TTLL6，UBE2N，UBE2V1，URM1，WNK4，ZDHHC15，	54
			hsa-miR-7112-5p		BMP4，MUC12，RBM14，	3
BP	GO:0048011	neurotrophin TRK receptor signaling pathway		26		119
			hsa-miR-1231		GSK3B，NTRK2，PLEKHG2，PRKCI，TNRC6B，	5
			hsa-miR-134-5p		ADCY1，BRAF，CAMK4，CD28，CREB1，ITSN1，KRAS，PDE1C，PHLPP2，PIK3CA，	10
			hsa-miR-3180		AKT1S1，TRIO，	2
			hsa-miR-3613-5p		AGO3，CRKL，ITPR1，ITPR2，MEF2C，PRKAR1A，TNRC6B，UBC，YWHAE，	9
			hsa-miR-3621		ARHGEF18，	1
			hsa-miR-3935		ECT2，MAPK13，STAT3，	3
			hsa-miR-3937		ADCY4，ARHGEF3，	2
			hsa-miR-4467		RTN4R，	1
			hsa-miR-4492		ABR，AGO1，ERBB2，GSK3A，MAPK1，MAPKAPK3，NGFR，OBSCN，PDE1B，PRKCA，RELA，RPS6KB2，	12
			hsa-miR-4505		ABR，ADCY6，ADCYAP1，AGO1，AGO3，ARHGDIA，ARHGEF2，BCAR1，CALM3，ERBB2，FURIN，HAP1，ITSN1，NRG2，PDGFRB，PRKCA，	16
			hsa-miR-4793-5p		DUSP4，FOXO1，NTRK2，PIK3R1，PRKCE，RAF1，TNRC6A，	7
			hsa-miR-5195-3p		ABR，ADCYAP1，AP2B1，CRKL，ERBB4，FOXO1，FRS2，NET1，NRAS，YWHAE，	10
			hsa-miR-6085		ITSN1，NGEF，NGFR，RPS6KA5，	4
			hsa-miR-6132		ADCYAP1R1，AGO1，AP2A1，BCAR1，FGF1，HAP1，VAV3，	7
			hsa-miR-641		AGO3，BRAF，CAMK4，DUSP3，FGD4，FGFR1，FOXO1，IRS1，IRS2，KALRN，KIT，MAPK8，NRG4，OMG，PDE1A，PIK3R1，PRKACB，SOS2，STAT3，TRAF6，YWHAB，	21
			hsa-miR-6757-5p		CREB1，KRAS，MAPK7，PIK3CB，PLEKHG2，	5
			hsa-miR-6779-5p		AGO3，DUSP4，ELK1，FGD1，FURIN，GSK3B，ITSN1，MAPK1，PHLPP2，PRKCA，RALB，RIT1，RPS6KA2，VAV2，	14
			hsa-miR-6780b-5p		ADCY9，AGO3，ARHGEF2，ARHGEF6，DUSP4，ELK1，FGFR2，FOXO3，HDAC1，ITSN1，KALRN，MAPK1，NCSTN，NRAS，PDE1C，PDGFB，RAP1A，RPS6KA1，SRC，TNRC6A，	20
			hsa-miR-6782-5p		ADCY4，RPS6KA1，	2
			hsa-miR-6795-5p		CALM1，PRKACA，TNRC6B，	3
			hsa-miR-6805-5p		RPS6KB2，TNRC6B，	2
			hsa-miR-6813-5p		DUSP6，MAPK1，NRG1，UBA52，	4
			hsa-miR-6846-5p		ADCY4，ARHGEF2，FGF17，FGF19，FOXO4，PDGFB，PPP2R5D，PRKCA，	8
			hsa-miR-6848-5p		ADCY4，ARHGEF2，FGF17，FGF19，FOXO4，PDGFB，PPP2R5D，PRKCA，RELA，	9
			hsa-miR-6870-5p		AGO1，AP2M1，BRAF，CALM1，CAMK4，CREB1，ELK1，EREG，LCK，NRG1，PHLPP1，PIK3R2，PRKACA，PRKCA，TNRC6B，	15
			hsa-miR-7111-5p		BP4，AGO1，AP2M1，BRAF，CREB1，ELK1，EREG，NRG1，PDE1B，PIK3R2，PRKACA，TNRC6A，TNRC6B，	13
BP	GO:0010467	gene expression		27		210
			hsa-miR-1231		EIF4B，NOTCH2，NR2C2，POU2F1，PSME2，RPS17L，SMAD4，SMG6，SNRPA，TNRC6B，	10
			hsa-miR-134-5p		CASC3，EIF3F，FAU，MED13，RAN，SEC11A，SNRPA1，USP9X，WDR77，YAP1，	10
			hsa-miR-3180		MEN1，	1
			hsa-miR-3613-5p		AGO3，CNOT4，EIF4A1，FAU，HNRNPA1，HNRNPUL1，NUDT21，PATL1，PPM1A，PSMD3，RPS11，SMG9，SMURF2，TARS，TNRC6B，UBC，UBE2D3，	17
			hsa-miR-3935		HNRNPR，MKL2，NR1D2，PSME4，RBL1，RUNX2，SRSF11，SRSF2，SRSF7，	9
			hsa-miR-3937		EIF4G1，NR1H3，SMG1，	3
			hsa-miR-4492		AGO1，CNOT1，CNOT10，CNOT3，DKFZP686D09174，EIF4EBP1，EIF4G1，ELL，ESRRA，FARSA，HNRNPUL1，IGF2BP1，LZTS1，MARS，MED16，MED24，MEN1，NR1H2，POLR1A，POU2F1，PPARD，PRKCA，RPL28，SMG7，SRP68，TAF6，TARBP2，TNKS1BP1，WARS，ZFP36L1，	30
			hsa-miR-4505		AGO1，AGO3，CCAR1，CNOT1，CNOT3，DDX23，EDA，EIF4G1，IGF2BP1，MED1，MED15，MEN1，NR5A2，POLR1A，POU2F1，PPP2R2A，PRKCA，RORB，RPL28，SMAD3，SMG7，SNRNP70，SP1，TGIF2，VARS，	25
			hsa-miR-4649-5p		SMG6，	1
			hsa-miR-4706		NR5A1，	1
			hsa-miR-4793-5p		BDP1，CCAR1，CCNT2，EIF2B5，ESRRG，MAML3，METTL3，PPM1A，PSMD1，RPL32，SMAD4，TARS，TNRC6A，	13
			hsa-miR-5195-3p		EIF3G，EIF3J，EIF4A2，EPRS，HNRNPH2，MED13，METTL3，MKL2，NEDD4L，NR4A2，PAN2，PCBP2，POLR1B，PSMA6，PSMD2，SERPINE1，SMAD3，SMAD4，SMURF2，SNW1，XPO1，XRN1，	22
			hsa-miR-6085		EIF4G1，ESRRA，LSM4，SF3B2，THRA，	5
			hsa-miR-6132		AGO1，ESRRA，ESRRG，MED24，MKL2，NOTCH3，NR6A1，POLR1A，POLR2F，POLR3D，PRMT5，PSMD4，PSME3，PTRF，RORA，RPL28，RQCD1，SET，TARBP2，TARS2，TNFSF13，TNKS1BP1，TNPO1，UBTF，	24
			hsa-miR-641		AGO3，BDP1，CARS，CCNT1，CNOT2，CNOT6，CPSF7，DCP2，EIF3J，EIF4A2，EIF4E，ETF1，HNRNPA1，HNRNPA3，HSPA8，LSM11，MKL2，NCOR1，NR3C2，NR4A3，PGR，POLR3D，POU2F1，PPM1A，PPP2R2A，PRKRA，PSMD1，RPL38，SF3B3，SMAD2，SRP72，SSR1，TAF4，TEAD1，TFAM，UBE2D1，UBE2D3，YWHAB，	38
			hsa-miR-6726-5p		FARSA，PSMF1，TAF6，THRA，	4
			hsa-miR-6757-5p		PGR，PSMB2，RQCD1，ZNF143，	4
			hsa-miR-6779-5p		AGO3，CNOT3，DROSHA，GEMIN6，GTF3A，IGF2BP1，LSM10，MED1，MEN1，POLR3D，PRKCA，PSMD3，PSME3，RBMX，RPL15，RPS29，SNRPB，SRP19，TCEB1，	19
			hsa-miR-6780b-5p		AGO3，CNOT6L，CNOT8，EDA，EIF3D，EIF5B，ESRRG，HDAC1，HNRNPA1，IGF2BP1，MAML2，MED24，NR1H4，NR5A2，NR6A1，PABPN1，PATL1，POLR2K，POU2F1，RPL15，RRN3，SP1，SPCS3，SRSF1，SRSF2，THRA，TNRC6A，TRAM1，	28
			hsa-miR-6782-5p		POLR2L，POU2F1，PSMD1，SMAD3，SRSF9，TEAD1，	6
			hsa-miR-6795-5p		EIF4B，HNRNPK，HNRNPL，HNRNPU，HSPB1，LAT，MED14，MED17，MED26，NR1H3，NR5A1，THRA，TNRC6B，ZFP36L1，	14
			hsa-miR-6805-5p		NR1D1，TNRC6B，	2
			hsa-miR-6813-5p		EIF4G1，RNGTT，UBA52，	3
			hsa-miR-6846-5p		HNF4A，HNRNPL，NOTCH3，POLR2E，PRKCA，SEC11A，SMG5，THRA，TNKS1BP1，	9
			hsa-miR-6848-5p		HNF4A，HNRNPL，NOTCH3，POLR2E，PRKCA，SEC11A，SMG5，THRA，	8
			hsa-miR-6870-5p		AGO1，EFTUD2，EIF4G1，EXOSC3，IGF2BP1，MED1，NR1D1，NR1H4，POLR2I，PPP2R1A，PRKCA，RARA，RBMX，RPL21，RPLP0，RQCD1，SNRPB，TCEB3，THRA，TNRC6B，UBTF，ZFP36L1，	22
			hsa-miR-7111-5p		AGO1，EIF4G1，EXOSC3，HNRNPL，HNRNPU，IGF2BP1，MED1，NCOR2，NR1D1，NR1H4，PPP2R1A，RARA，RBMX，RPL21，RPS19，RPS9，RQCD1，SNRPB，TCEB3，THRA，TNRC6A，TNRC6B，UBTF，	23
BP	GO:0038095	Fc-epsilon receptor signaling pathway		23		76
			hsa-miR-1231		GSK3B，MAP2K4，MAPK10，TNRC6B，UBE2N，	5
			hsa-miR-134-5p		CD28，CREB1，FER，KRAS，LCP2，PHLPP2，PIK3CA，TAB1，	8
			hsa-miR-3180		AKT1S1，	1
			hsa-miR-3613-5p		AGO3，ITPR1，ITPR2，MAP3K1，TNRC6B，UBC，	6
			hsa-miR-3937		TAB2，	1
			hsa-miR-4492		AGO1，ERBB2，GSK3A，MAPK1，NFATC2，RELA，RPS6KB2，	7
			hsa-miR-4505		AGO1，AGO3，CALM3，ERBB2，NRG2，PDGFRB，	6
			hsa-miR-4649-5p		MAP2K4，	1
			hsa-miR-4793-5p		FOXO1，PIK3R1，RAF1，TNRC6A，	4
			hsa-miR-5195-3p		ERBB4，FOXO1，FRS2，NRAS，PPP3CA，	5
			hsa-miR-6132		AGO1，FGF1，SYK，VAV3，	4
			hsa-miR-641		AGO3，BCL10，FGFR1，FOXO1，IRS1，IRS2，KIT，MAP3K1，MAP3K7，MAPK10，MAPK8，NRG4，PAK2，PIK3R1，PPP3CB，TRAF6，UBE2N，YWHAB，	18
			hsa-miR-6757-5p		CREB1，KRAS，PIK3CB，	3
			hsa-miR-6779-5p		AGO3，GSK3B，LAT2，MAPK1，PAK1，PHLPP2，TAB1，VAV2，	8
			hsa-miR-6780b-5p		AGO3，FCER1G，FGFR2，FOXO3，GAB2，MAPK1，NRAS，PDGFB，TNRC6A，UBE2V1，	10
			hsa-miR-6782-5p		NFATC2，	1
			hsa-miR-6795-5p		CALM1，LAT，TNRC6B，UBE2V1，	4
			hsa-miR-6805-5p		NFATC1，RPS6KB2，TNRC6B，	3
			hsa-miR-6813-5p		MAPK1，NRG1，UBA52，	3
			hsa-miR-6846-5p		FGF17，FGF19，FOXO4，PDGFB，	4
			hsa-miR-6848-5p		FGF17，FGF19，FOXO4，PDGFB，RELA，	5
			hsa-miR-6870-5p		AGO1，CALM1，CREB1，EREG，LCK，NRG1，PHLPP1，PIK3R2，TNRC6B，UBE2N，UBE2V1，	11
			hsa-miR-7111-5p		AGO1，CREB1，EREG，NRG1，PIK3R2，TNRC6A，TNRC6B，UBE2N，UBE2V1，	9
BP	GO:0044403	symbiosis, encompassing mutualism through parasitism		27		185
			hsa-miR-1231		BTRC，IST1，NFIA，PSME2，RPS17L，STAT1，VAC14，	7
			hsa-miR-134-5p		CALCOCO2，CD28，CDK13，CREB1，FAU，HIPK2，ITGB1，KPNA3，RAN，	9
			hsa-miR-3180		CTBP1，	1
			hsa-miR-3613-5p		CARM1，CDK13，EIF4A1，F11R，FAU，HCK，HNRNPA1，NUP54，PSMD3，RPS11，THOC2，UBC，YWHAE，	13
			hsa-miR-3935		CUL2，EFNB2，IDE，NUP155，PSME4，RBL1，SCARB1，SP110，STAT3，USP7，	10
			hsa-miR-3937		EIF4G1，	1
			hsa-miR-4492		ATF7，BTRC，CRTC1，CRTC2，CTBP1，DKFZP686D09174，EFNB3，EIF4G1，ELL，HIPK2，ITGA5，MAPK1，MICB，PACS1，PML，RAD23A，RELA，RPL28，SGTA，SND1，SUV39H1，TAF6，TSPAN7，USP6NL，VPS37C，VPS37D，WDR48，ZC3H7B，	28
			hsa-miR-4505		BTRC，CFLAR，CRTC1，CRTC2，EIF4G1，FURIN，HMGA1，IRF7，KAT2A，PACS1，RPL28，SMAD3，SP1，SPEN，SUV39H1，VPS37D，ZC3H7B，	17
			hsa-miR-4508		VPS37D，	1
			hsa-miR-4649-5p		DDX39B，GNB2L1，	2
			hsa-miR-4793-5p		CBX5，CCNT2，CD247，CHMP7，DAG1，F11R，MPDZ，NUPL1，PIK3R1，PSMD1，RPL32，TRIM23，TSG101，	13
			hsa-miR-5195-3p		ABCE1，AP1G1，AP2B1，CD1D，CUL5，EIF4A2，ELMO1，HIPK2，HTATSF1，IVNS1ABP，MDFIC，MPDZ，NEDD4L，NUPL1，NUPL2，PSMA6，PSMD2，RANBP2，SKP1，SMAD3，SNW1，THOC1，TPR，XPO1，YWHAE，	25
			hsa-miR-6085		CARM1，CRTC2，DDX11，EIF4G1，PACS1，SF3B2，ZNF571，	7
			hsa-miR-6132		AP2A1，DDX11，KPNA1，NFIA，NUP153，POLR2F，PSMD4，PSME3，RPL28，SLAMF1，SUV39H1，SYK，TNPO1，VAC14，	14
			hsa-miR-641		AP1G1，CBX5，CCNT1，CD8B，DDX3X，EIF4A2，EIF4E，GBF1，HIPK2，HNRNPA1，HSPA8，IPO7，NMT2，PAK2，PIK3R1，POLA1，PSIP1，PSMD1，RPL38，SATB1，SRPK1，STAT3，TAF4，TRIM22，UBE2I，USP6NL，WAPAL，	27
			hsa-miR-6726-5p		CD8B，DDX11，PSMF1，TAF6，	4
			hsa-miR-6757-5p		B2M，CREB1，IL16，PSMB2，	4
			hsa-miR-6779-5p		AP1G1，ATF7，CBX5，CFLAR，CHMP7，DAG1，DERL1，FURIN，MAPK1，PRMT6，PSMD3，PSME3，RAB11FIP4，RPL15，RPS29，TCEB1，	16
			hsa-miR-6780b-5p		ANKRD17，ATF7，BCL2L1，BTRC，CRTC2，F11R，HDAC1，HMGA1，HNRNPA1，KAT2A，KDM4A，MAPK1，NFIA，PABPN1，POLR2K，RPL15，RSAD2，SEH1L，SP1，SRC，SYNCRIP，TRAM1，	22
			hsa-miR-6782-5p		CBX5，MICB，POLR2L，PSMD1，SMAD3，ZMYND11，	6
			hsa-miR-6795-5p		AP1G1，BCL2L1，CAMLG，CRTC1，HNRNPK，IL2RB，	6
			hsa-miR-6805-5p		CD93，SKP1，	2
			hsa-miR-6813-5p		CARM1，CRTC2，EIF4G1，MAGI3，MAPK1，MFGE8，PACS1，RNGTT，UBA52，	9
			hsa-miR-6846-5p		ATF7，CALCOCO2，HCK，HIPK2，ITGA5，KPNA2，POLR2E，RTN3，SGTA，UBE3A，	10
			hsa-miR-6848-5p		ATF7，CALCOCO2，HCK，HIPK2，ITGA5，KPNA2，POLR2E，RELA，SGTA，UBE3A，	10
			hsa-miR-6870-5p		AP2M1，ATF7，CBX5，CLDN9，CREB1，CRTC1，CRTC2，EIF4G1，HMGA1，IST1，KAT2A，LCK，PACS1，POLR2I，PRMT6，RPL21，RPLP0，STAT2，TCEB3，VPS37B，VPS37D，	21
			hsa-miR-7111-5p		AP2M1，ATF7，CBX5，CLDN9，CREB1，CRTC1，CXADR，EIF4G1，FKBP8，HCFC1，HMGA1，IST1，PACS1，RNF216，RPL21，RPS19，RPS9，STAT2，TCEB3，VPS37B，VPS37D，	21
BP	GO:0016032	viral process		26		167
			hsa-miR-1231		BTRC，PSME2，RPS17L，STAT1，VAC14，	5
			hsa-miR-134-5p		CALCOCO2，CD28，CDK13，CREB1，FAU，ITGB1，RAN，	7
			hsa-miR-3613-5p		CARM1，CDK13，EIF4A1，F11R，FAU，HCK，HNRNPA1，NUP54，PSMD3，RPS11，UBC，YWHAE，	12
			hsa-miR-3935		CUL2，EFNB2，IDE，NUP155，PSME4，RBL1，SCARB1，SP110，STAT3，USP7，	10
			hsa-miR-3937		EIF4G1，	1
			hsa-miR-4492		ATF7，BTRC，CRTC1，CRTC2，DKFZP686D09174，EFNB3，EIF4G1，ELL，ITGA5，MAPK1，MICB，PACS1，PML，RAD23A，RELA，RPL28，SGTA，SND1，SUV39H1，TAF6，TSPAN7，VPS37C，VPS37D，WDR48，ZC3H7B，	25
			hsa-miR-4505		BTRC，CFLAR，CRTC1，CRTC2，EIF4G1，FURIN，HMGA1，KAT2A，PACS1，RPL28，SP1，SPEN，SUV39H1，VPS37D，ZC3H7B，	15
			hsa-miR-4508		VPS37D，	1
			hsa-miR-4649-5p		GNB2L1，	1
			hsa-miR-4793-5p		CBX5，CCNT2，CD247，CHMP7，F11R，MPDZ，NUPL1，PIK3R1，PSMD1，RPL32，TRIM23，TSG101，	12
			hsa-miR-5195-3p		ABCE1，AP1G1，AP2B1，CD1D，CUL5，EIF4A2，ELMO1，IVNS1ABP，MDFIC，MPDZ，NEDD4L，NUPL1，NUPL2，PSMA6，PSMD2，RANBP2，SKP1，SNW1，TPR，XPO1，YWHAE，	21
			hsa-miR-6085		CARM1，CRTC2，DDX11，EIF4G1，PACS1，SF3B2，	6
			hsa-miR-6132		AP2A1，DDX11，KPNA1，NUP153，POLR2F，PSMD4，PSME3，RPL28，SLAMF1，SUV39H1，SYK，TNPO1，VAC14，	13
			hsa-miR-641		AP1G1，CBX5，CCNT1，CD8B，DDX3X，EIF4A2，EIF4E，GBF1，HNRNPA1，HSPA8，IPO7，NMT2，PAK2，PIK3R1，POLA1，PSIP1，PSMD1，RPL38，SATB1，SRPK1，STAT3，TAF4，TRIM22，UBE2I，WAPAL，	25
			hsa-miR-6726-5p		CD8B，DDX11，PSMF1，TAF6，	4
			hsa-miR-6757-5p		B2M，CREB1，IL16，PSMB2，	4
			hsa-miR-6779-5p		AP1G1，ATF7，CBX5，CFLAR，CHMP7，FURIN，MAPK1，PRMT6，PSMD3，PSME3，RAB11FIP4，RPL15，RPS29，TCEB1，	14
			hsa-miR-6780b-5p		ANKRD17，ATF7，BTRC，CRTC2，F11R，HDAC1，HMGA1，HNRNPA1，KAT2A，KDM4A，MAPK1，POLR2K，RPL15，RSAD2，SEH1L，SP1，SRC，SYNCRIP，TRAM1，	19
			hsa-miR-6782-5p		CBX5，MICB，POLR2L，PSMD1，ZMYND11，	5
			hsa-miR-6795-5p		AP1G1，CAMLG，CRTC1，HNRNPK，IL2RB，	5
			hsa-miR-6805-5p		CD93，SKP1，	2
			hsa-miR-6813-5p		CARM1，CRTC2，EIF4G1，MAGI3，MAPK1，MFGE8，PACS1，RNGTT，UBA52，	9
			hsa-miR-6846-5p		ATF7，CALCOCO2，HCK，ITGA5，KPNA2，POLR2E，RTN3，SGTA，UBE3A，	9
			hsa-miR-6848-5p		ATF7，CALCOCO2，HCK，ITGA5，KPNA2，POLR2E，RELA，SGTA，UBE3A，	9
			hsa-miR-6870-5p		AP2M1，ATF7，CBX5，CLDN9，CREB1，CRTC1，CRTC2，EIF4G1，HMGA1，KAT2A，LCK，PACS1，POLR2I，PRMT6，RPL21，RPLP0，STAT2，TCEB3，VPS37B，VPS37D，	20
			hsa-miR-7111-5p		AP2M1，ATF7，CBX5，CLDN9，CREB1，CRTC1，CXADR，EIF4G1，FKBP8，HMGA1，PACS1，RNF216，RPL21，RPS19，RPS9，STAT2，TCEB3，VPS37B，VPS37D，	19
BP	GO:0044281	small molecule metabolic process		30		654
			hsa-miR-1231		ACAD11，ACOT11，AGAP1，AGPAT1，AZIN1，BCKDHB，CACNA1A，CACNA2D2，DDX17，DTYMK，DUOX2，DYNC2H1，GLP1R，GNAI2，GNAI3，GNAS，IGF1，KYNU，MSH6，MYH10，NCOA2，NKIRAS1，NUDT15，OAS2，PIK3C2G，PSME2，RRAS2，SMARCA2，UGT2A1，VAC14，VKORC1L1，	31
			hsa-miR-134-5p		ABCA1，ACOT11，ACSBG1，ADCY1，ANGPTL4，ARL4D，ATP13A4，CHST9，CYP2B6，DIO2，EDN1，EXTL2，GLIPR1，GNAL，GNE，KIF23，KRAS，MOCOS，NDUFC1，PEX11A，PHKB，PIK3C2A，PIK3CA，PLCH1，RAB27A，RAB28，RAN，RHOQ，RRAS2，SGMS1，SLC5A1，SMARCA1，STAT5B，	33
			hsa-miR-3180		ABCA2，ACAA1，ALOX5AP，CTBP1，PLEC，	5
			hsa-miR-3613-5p		AKR1B1，ALDH1A2，BMP1，BRCA1，CARM1，CHD9，CHPT1，CRAT，CRYZL1，CYP1B1，CYP46A1，CYP7A1，DLG2，EIF4A1，GIF，GPAM，GPD2，GTPBP10，GUCY1A2，IDH2，ITPR1，ITPR2，KIF24，LYRM4，MBD4，MBOAT2，MTHFS，NADSYN1，NDST3，NDUFS8，NT5C3L，NUDT9，NUP54，PCCB，PDE8A，PDK1，PLA2G12A，PPARGC1A，PRKAR1A，PSMD3，RAB10，RAB27A，RERGL，RRAS2，SEC24D，STK11，TARS，TARSL2，TOP1MT，UBC，	50
			hsa-miR-3935		ACER3，ACSM2B，ACSS2，AQP1，CTSA，DHX35，DIRAS2，GUCY1A3，HEXA，HTR2C，KIF15，MBOAT7，MSH5，NUDT3，NUP155，PMS1，PSME4，RAB33B，SCARB1，SLC19A2，SLC23A2，SLC35A3，STK11，TUBE1，UGT2A3，ZDHHC21，	26
			hsa-miR-3937		ADCY4，HSPG2，IP6K2，	3
			hsa-miR-4467		TKT，	1
			hsa-miR-4492		ABCA2，ABCC4，ABCF2，ABCG4，ACSF3，ACSS2，AGAP1，AGAP2，ALDH2，APOC2，ATRX，B4GALT2，BMP1，BPTF，CERS4，CHST3，CTBP1，CYP11B1，DKFZP686D09174，DNM1，DPYSL5，EEFSEC，EHD1，EHD2，FAM213B，FARSA，G6PC3，GNAT1，GNG13，GTPBP1，IP6K1，KIF13A，KIF21B，KIF3C，KIF6，LRAT，MARS，MLX，MMAB，MOCS1，NKIRAS2，PADI2，PDE1B，PDE4D，PFKFB3，PIK3R5，PLA2G2F，PLA2G6，PLCB3，PLEC，PNMT，PPARD，PRKCA，PYCR1，RAB15，RAB35，RAB37，RAB5A，RAB6B，RABL2B，RBP1，SDC3，SEC24D，SHMT2，SL…	74
			hsa-miR-4505		ABCA2，ABCF2，ABCG4，ADCY6，AGAP2，ARSD，B3GAT1，BCAN，BMP1，CACNA1E，CALM3，CHAT，CHST3，CYP11B1，DDX23，DDX43，GGT7，GM2A，GMPPB，GNG13，GPI，GSTM4，HADHA，HMGCS2，HSPG2，KCNB1，KIF24，KIF6，MED1，MGLL，MLX，MMS19，MYH14，MYL6，MYO10，NAGLU，NDST1，NKIRAS2，NUDT16，OLA1，PDE4D，PFKFB4，PLA2G2F，PLEC，PMM2，PNKP，PPIP5K1，PRKCA，PTGIS，RAB35，RAB37，RAB6B，RAB8B，RAD51C，SCD5，SDC3，SEC24D，SKIV2L，SLC35D2，SLC46A1，SLC5A5，SLC7A8，SMPD4，SORD，SP1，ST3GAL1，S…	74
			hsa-miR-4508		BPTF，MUTYH，SLC35B2，	3
			hsa-miR-4649-5p		ABCC5，ACSL1，DDX39B，EGLN1，HPD，PDSS1，SLC22A1，	7
			hsa-miR-4706		DDC，KIF1C，	2
			hsa-miR-4793-5p		ACO1，COX10，CTPS2，DDX4，DLG2，ENOSF1，HAS1，HIBADH，HS6ST2，KIF23，LONRF1，LYPLA1，NME9，NUPL1，PIK3R1，PSMD1，SEC24B，SLC2A3，SOAT2，TARS，TPO，TRERF1，TRIM23，WASL，	24
			hsa-miR-5195-3p		ABCA1，ABCA13，ABCE1，ACSF2，ADPGK，ALDH1L1，BCAT1，BLM，CACNA1D，CCBL2，CMAS，CYP46A1，DAGLA，DDX46，DERA，DNAH1，DNAH2，DPYSL2，EIF4A2，EPRS，EPT1，ETNK1，FOXE1，G3BP1，GGT7，GPD2，GRHPR，GXYLT1，HSD17B7，IPMK，LGMN，MLXIPL，MTMR14，NDUFA4，NDUFB5，NRAS，NUPL1，NUPL2，PAFAH1B1，PEX2，PGM3，PHKB，PLA2G4A，PLCE1，PPIP5K2，PSMA6，PSMD2，PTGR2，RAD51B，RANBP2，SACM1L，SLC17A1，SLC25A11，SPTLC2，SYNJ1，TGFBR1，TOP2B，TPR，UXS1，XYLT1，	60
			hsa-miR-6085		AGAP1，B4GALT3，CARM1，DDX11，GLYR1，GPCPD1，GPT2，HSD17B12，INPP5B，IP6K2，NPAS2，PLA2G6，SERINC5，TECR，VKORC1L1，WASL，	16
			hsa-miR-6132		ABCA2，AMT，B3GAT3，CHAT，DDX11，DHX30，DNAH10，GMPPB，GNAT1，GPAT2，KIF21B，LDLRAP1，LRRC16A，MOV10L1，MPP1，MTR，MTTP，NARFL，NDUFB10，NUDT5，NUP153，PFKL，PIK3C2G，PMS1，PSMD4，PSME3，RAB4B-EGLN2，SHMT2，SLC19A1，SLC7A8，SMARCD3，TARS2，TXNDC8，VAC14，	34
			hsa-miR-641		ABCA1，ADIPOQ，AGL，ALDH1A3，ALDH3A2，ANGPT1，B4GALT6，CARS，CD44，CHD6，CHPT1，CYP24A1，DBT，DDAH1，DDX3X，DDX3Y，DNAJC27，DPAGT1，EIF4A2，ELOVL5，ELOVL6，FAR1，FIG4，G3BP1，GBE1，GEM，GLRX2，GLYR1，GNAQ，GNG2，GPC5，GUCY1A2，GXYLT1，H6PD，HS3ST3B1，HSPA8，IPMK，KCNB1，KDSR，KIF14，KIF5A，KIF5B，MBOAT2，MTAP，MTMR6，MUT，NCOR1，NDUFB4，NFYA，NNT，NPL，PCCB，PDE10A，PDE5A，PDK1，PFKFB2，PIK3C2A，PIK3R1，PIK3R3，PIKFYVE，PPIP5K2，PRKAA2，PRKACB，PSMD1，PTGR1，P…	90
			hsa-miR-6726-5p		CYP21A2，DDX11，FARSA，GSTM5，HSPG2，PCK2，PSMF1，RHOBTB1，SKIV2L，	9
			hsa-miR-6757-5p		ANGPTL3，APIP，ARG2，BCKDK，CASK，CYP26B1，DIO1，ENPP6，FADS1，KIF11，KRAS，NCOA1，NEU3，PAFAH1B1，PDE7A，PIK3CB，PSMB2，SEC24A，SLC19A2，SLC26A2，SLCO1A2，ZDHHC21，	22
			hsa-miR-6779-5p		ABCC1，ABCC12，ADA，ALAD，ALDH3B2，ATP1A2，BLVRB，BMP1，CA6，DLG2，DNAH10，G6PC3，GGT7，GLS，GNAT1，GNL1，GSTM4，H6PD，LDLRAP1，LPCAT4，LYRM4，MAT2A，MBOAT2，MED1，MOGAT3，MPP2，MSMO1，MTR，NDST1，NDUFA3，NDUFS1，NDUFV3，NMNAT2，NOS1，PIK3C2G，PLA2G2D，PRELP，PRKAG3，PRKCA，PSMD3，PSME3，PTGIS，RAB21，RABL2A，RAD51B，RALB，RHOJ，RIT1，RNPEPL1，SAR1B，ST3GAL4，SUCLG2，SULT1A1，TTF2，TUBA1B，VAMP2，	56
			hsa-miR-6780b-5p		AASDH，ABCC10，ACSM1，ADCY9，ADRA2A，ADSSL1，ALDH18A1，AQP1，ATP6V1B1，ATP6V1B2，BCAN，C14orf1，CA7，CACNA1E，CBR4，CDA，CRAT，CYP2C19，DDX17，DDX47，DHCR7，DHRS4，EIF5B，ELOVL6，FADS2，FADS3，G3BP1，GLCE，GNPAT，GYS2，HMOX1，IGF1，IYD，KIF21B，KIF3A，LSS，MBOAT7，MMACHC，MMS19，MOCS1，MVD，MYO1E，NAGLU，NOS1，NPL，NRAS，P4HB，PADI2，PI4KB，PIK3R3，PIP5K1B，PLA2G4F，PLCH1，RAB3A，RAP1A，RHOC，RHOF，SEH1L，SHMT2，SLC25A32，SLC4A1，SLC9A1，SNX17，SP1，	64
			hsa-miR-6782-5p		ADCY4，ARSB，CHST2，DNAH12，FADS2，KIF6，MYH14，PSMD1，TUBB4A，VAMP2，	10
			hsa-miR-6795-5p		ACIN1，ADH4，ARL4C，ARSB，ASNA1，ATP1A3，B3GAT1，BCHE，CALM1，CHD3，CHST1，CKMT1B，DDX17，DNM3，DPYSL3，GATC，GSTO2，PDE4C，PGM1，PI4K2A，PRKACA，PTGIS，RAB5B，SDC1，SLC5A5，TUBB4A，VAMP2，	27
			hsa-miR-6805-5p		ADRA2C，AGAP2，AGAP3，CHD5，HLCS，SLCO1A2，SRD5A1，	7
			hsa-miR-6813-5p		ACSL1，AGAP1，ATL2，CARM1，GPT2，HSD17B12，INPP5B，LPO，LRAT，LYVE1，MAGI3，NPAS2，SERINC5，TKT，UBA52，WASL，	16
			hsa-miR-6846-5p		ABCC8，ADCY4，AGAP2，AGRN，ARG1，B3GNT3，B3GNT7，BGN，BMP1，CHPT1，CYC1，CYP26B1，EHD2，G6PC3，GCK，HNF4A，HS3ST1，ISYNA1，IYD，LSG1，MPP2，MUTYH，OAS2，PDE4A，PLCH2，PLEC，PPP2R5D，PRKAA2，PRKCA，PRPSAP2，PRSS1，RAB33B，RAB35，RHOG，RLBP1，SDSL，SLC7A2，TAT，THNSL2，VAMP2，	40
			hsa-miR-6848-5p		ABCC8，ADCY4，AGAP2，AGRN，ARG1，B3GNT3，B3GNT7，B4GALT1，BGN，BMP1，CHPT1，CYC1，CYP26B1，EHD2，G6PC3，GBP4，GCK，HNF4A，HS3ST1，ISYNA1，IYD，LSG1，MPP2，MUTYH，OAS2，PDE4A，PLCH2，PLEC，PPP2R5D，PRKCA，PRPSAP2，PRSS1，RAB35，RHOG，SLC7A2，SLCO1A2，TAT，THNSL2，VAMP2，	39
			hsa-miR-6870-5p		ABCG4，AGAP2，AHCY，APOC2，CALM1，CERS6，CHPF，COMT，CYP26B1，DDX17，DDX31，DIRAS2，DPYSL5，EFTUD2，ELOVL2，ENPP7，FADS2，FDFT1，FOXE1，FPGS，GALK1，GLS2，GMPR，IDH3B，IGF1，IYD，KIFC2，LPCAT3，LPIN1，LPIN3，MCAT，MED1，MOCS3，MOGAT2，MTAP，NCOA1，OSBPL1A，PADI3，PCYT2，PDE4A，PDE8B，PIK3R2，PIP5K1C，PISD，PLA2G2D，PLA2G6，PRELP，PRKACA，PRKAG3，PRKCA，PTGIS，RAB5A，RAB8A，RERG，RND2，SDC3，SPHK2，ST3GAL2，SULT1A1，SULT1A2，TUBA8，VAMP2，	62
			hsa-miR-7111-5p		AGAP2，ARF5，CHPF，COMT，DDX17，DDX31，DIRAS1，DIRAS2，DPYSL5，ENPP7，FADS2，FDFT1，FN3K，FOXE1，FPGS，GALK1，GLS2，IDH3B，IGF1，KIFC2，LPIN3，MAT1A，MCAT，MED1，MOCS3，NCOA1，NCOR2，OSBPL1A，PADI3，PCYT2，PDE1B，PDE4A，PIK3R2，PIP5K1C，PISD，PLA2G2D，PLA2G6，PNPLA6，PRKACA，PSAP，PTGIS，RAB8A，RERG，SLC10A2，SLC7A8，SULT1A1，SYT5，TUBA8，VAMP2，	49
			hsa-miR-7112-5p		RHEB，SMUG1，	2
BP	GO:0044267	cellular protein metabolic process		27		152
			hsa-miR-1231		EIF4B，GGCX，HDGF，IGF1，KLK3，MUC21，RPS17L，	7
			hsa-miR-134-5p		ALG14，ALG9，EIF3F，FAU，PCSK1，PIGV，RAB27A，SEC11A，SUMO3，	9
			hsa-miR-3180		MAN1C1，	1
			hsa-miR-3613-5p		B3GNT5，EIF4A1，EXOC4，FAU，PGAP1，PIGP，PIGT，RAB27A，RPS11，SEC24D，SLC30A7，TIMM10B，	12
			hsa-miR-3935		MUC12，TIMM22，	2
			hsa-miR-3937		EIF4G1，GALNT7，GFER，	3
			hsa-miR-4492		ADD1，B4GALT2，DOLPP1，DPM2，EIF4EBP1，EIF4G1，GSK3A，RPL28，SEC24D，SRP68，ST3GAL1，	11
			hsa-miR-4505		ACE，ARSD，EIF4G1，FURIN，GMPPB，MLEC，PMM2，RPL28，SEC24D，ST3GAL1，ST3GAL2，TIMM22，	12
			hsa-miR-4649-5p		EXOC5，PIGB，	2
			hsa-miR-4706		GGCX，MGAT5，PFDN6，	3
			hsa-miR-4793-5p		CCT3，CCT6A，EIF2B5，MLEC，MUC15，MYO5A，PIGV，RPL32，SEC24B，TATDN2，	10
			hsa-miR-5195-3p		ACTB，ALG5，EIF3G，EIF3J，EIF4A2，ERN1，EXOC2，EXOC8，MYO5A，PGM3，SENP2，	11
			hsa-miR-6085		B4GALT3，DDX11，DNAJC19，EIF4G1，XBP1，	5
			hsa-miR-6132		ALG14，ALG3，ATF6，CANX，DDX11，GMPPB，MOGS，MUC15，PFDN6，PREB，RPL28，	11
			hsa-miR-641		ATP6AP2，B4GALT6，DPAGT1，EDEM3，EIF3J，EIF4A2，EIF4E，ENPEP，ETF1，EXOC6，IGFBP5，KIF5B，MAN1A1，MANEA，MGAT4A，PIGK，PIKFYVE，RAB27A，RP11-108O10.8，RPL38，SLC30A6，SLC30A7，SRP72，SSR1，STT3A，UBE2I，	26
			hsa-miR-6726-5p		DDX11，SYVN1，	2
			hsa-miR-6757-5p		ATP6V0D1，PAPPA，PROC，SEC24A，	4
			hsa-miR-6779-5p		FURIN，GCNT4，PIGP，RPL15，RPS29，SAR1B，SENP5，SRP19，ST3GAL4，TIMM17B，TUBA1B，VAMP2，	12
			hsa-miR-6780b-5p		EIF3D，EIF5B，ERO1L，IGF1，IGFBP4，MVD，RPL15，SPCS3，SUMO2，TRAM1，	10
			hsa-miR-6782-5p		ARSB，CCT2，GALNT14，GCNT3，TIMM50，TOMM20，TUBB4A，VAMP2，	8
			hsa-miR-6795-5p		ARSB，BCHE，EIF4B，GIGYF2，IGF2，TUBB4A，VAMP2，	7
			hsa-miR-6813-5p		EIF4G1，UBA52，XBP1，	3
			hsa-miR-6846-5p		B3GNT3，B3GNT7，DHDDS，GALNT6，SEC11A，VAMP2，	6
			hsa-miR-6848-5p		B3GNT3，B3GNT7，B4GALT1，DHDDS，GALNT6，SEC11A，VAMP2，	7
			hsa-miR-6870-5p		ACE，ACTB，EIF4G1，GANAB，GRPEL1，IGF1，IGF2，LMNA，MAGT1，MUC20，MUC5B，PIGS，RPL21，RPLP0，ST3GAL2，VAMP2，	16
			hsa-miR-7111-5p		ACTB，EIF4G1，F7，GRPEL1，IGF1，IGF2，MAGT1，MUC20，PIGS，RPL21，RPS19，RPS9，VAMP2，	13
			hsa-miR-7112-5p		MUC12，	1
BP	GO:0009056	catabolic process		31		545
			hsa-miR-1231		ACAD11，AGAP1，BCKDHB，BNIP1，BTRC，DDX17，DUOX2，DYNC2H1，EIF4B，GNAI2，GNAI3，GNAS，KYNU，MSH6，MYH10，NKIRAS1，NUDT15，PSME2，RNASEH2A，RPS17L，RRAS2，SMARCA2，SMG6，UBE2N，	24
			hsa-miR-134-5p		ABCA1，ARL4D，ATP13A4，CASC3，COL5A2，CYP2B6，DNAJC10，FAU，GNAL，IAH1，KIF23，KRAS，PHKB，PLCH1，PPP1R8，RAB27A，RAB28，RAN，RHOQ，RNF103，RNF185，RRAS2，SMARCA1，USP37，USP44，USP53，USP9X，USP9Y，	28
			hsa-miR-3180		ABCA2，ACAA1，CTBP1，	3
			hsa-miR-3613-5p		AGO3，ARIH1，ATG7，CLOCK，CNOT4，COL5A2，CRAT，CTSH，CYP1B1，CYP46A1，CYP7A1，EIF4A1，ERCC8，FAU，GPD2，GTPBP10，KIF24，MBD4，NUDT9，PATL1，PCCB，PDE8A，PLA2G12A，PSMD3，RAB10，RAB27A，RAD50，RERGL，RPS11，RRAS2，SMG9，SMURF2，STK11，TOP1MT，UBC，UBE2D2，UBE2D3，USP14，USP2，	39
			hsa-miR-3621		USP19，	1
			hsa-miR-3935		BUB3，CACUL1，COL15A1，CUL2，DHX35，DIRAS2，DNAJC10，HEXA，IDE，KIF15，MSH5，NAPEPLD，NUDT3，PMS1，PSME4，RAB33B，STK11，TUBE1，USP1，USP7，	20
			hsa-miR-3937		CSDE1，EIF4G1，HSPG2，SMG1，	4
			hsa-miR-4467		TKT，	1
			hsa-miR-4492		ABCA2，ABCC4，ABCF2，ABCG4，ACSF3，AGAP1，AGAP2，AGO1，ALDH2，APOC2，ARNTL，ATRX，BAP1，BPTF，BTRC，CNOT1，CNOT10，CNOT3，CTBP1，CTIF，DKFZP686D09174，DNM1，DPYSL5，EEFSEC，EHD1，EHD2，EIF4G1，FUT1，GNAT1，GSK3A，GTPBP1，ITCH，KCTD10，KIF13A，KIF21B，KIF3C，KIF6，MMP14，NANOS2，NKIRAS2，NPLOC4，PDE1B，PDE4D，PFKFB3，PLA2G2F，PLA2G6，PLCB3，PML，PPARD，PROCA1，PTPN23，PYCR1，RAB15，RAB35，RAB37，RAB5A，RAB6B，RABL2B，RAD23A，RHBDD1，RNASEH2C，RPL28，SDC3，SLX…	73
			hsa-miR-4505		ABCA2，ABCF2，ABCG4，ACE，ADAMTS12，AGAP2，AGO1，AGO3，ATG3，BCAN，BTRC，CALM3，CNOT1，CNOT3，CTSB，DCLRE1C，DDX23，DDX43，DNAJC10，EIF4G1，FBXW11，FURIN，FUT1，GM2A，GPI，GSTM4，HADHA，HAP1，HMGA1，HSPG2，ITGB4，KIAA1324，KIF24，KIF6，MGLL，MYH14，MYL6，MYO10，NAGLU，NANOS2，NKIRAS2，NUDT16，OLA1，PDE4D，PFKFB4，PLA2G2F，PNKP，PPP2R2A，PTPN23，RAB35，RAB37，RAB6B，RAB8B，RAD51C，RIPK1，RP11-438J1.1，RPL28，SDC3，SKIV2L，SMG7，SMPD4，SORD，SYNJ1，UBR5，USP4，V…	68
			hsa-miR-4508		BPTF，MUTYH，	2
			hsa-miR-4649-5p		ABCC5，DDX39B，HPD，SMG6，USP10，	5
			hsa-miR-4706		KIF1C，	1
			hsa-miR-4793-5p		ATG9A，CACUL1，CHEK2，DDX4，ENC1，ENOSF1，FOXO1，HIBADH，KIF23，LONRF1，MYO5A，PSMD1，RPL32，TATDN2，TET2，TPO，TRERF1，TRIM23，TSG101，UBE2D2，USP15，USP47，	22
			hsa-miR-5195-3p		ABCA1，ABCA13，ABCE1，ACBD5，ADPGK，ALDH1L1，BCAT1，BIRC2，BLM，CCBL2，CLOCK，CUL5，CYP46A1，DAGLA，DDX46，DERA，DERL2，DNAH1，DNAH2，DPYSL2，EIF4A2，ERLIN1，FOXO1，FUT9，G3BP1，GABARAPL2，GPD2，GRHPR，LGMN，LRP5，MANBA，MYO5A，NCEH1，NEDD4L，NRAS，PAFAH1B1，PAFAH1B2，PAN2，PAPD4，PCBP2，PEX2，PHKB，PLA2G4A，PLCE1，PSMA6，PSMD2，RAD23B，RAD50，RAD51B，RNF187，SKP1，SMURF2，SYNJ1，TET2，TOP2B，UBA6，USP24，USP31，WDFY3，XRN1，ZRANB3，	61
			hsa-miR-6085		AGAP1，BAP1，DDX11，EIF4G1，ENC1，FUT1，GLYR1，GPT2，LSM4，PLA2G6，RHBDD1，UBA6，	12
			hsa-miR-6132		ABCA2，AGO1，AMT，ATG9A，COL4A2，CUL9，DDX11，DHX30，DIS3L2，DNAH10，FOXRED2，GNAT1，HAP1，KCTD13，KIAA1324，KIF21B，KPNA1，LRTOMT，MOV10L1，NUDT5，PFKL，PMS1，PSMD4，PSME3，RAB4B-EGLN2，RAD23B，RC3H1，RPL28，RQCD1，TBC1D17，TNKS1BP1，TRIM9，UBA7，UBR1，ULK3，	35
			hsa-miR-641		ABCA1，ADIPOQ，AGL，AGO3，CD44，CDC16，CEMIP，CHD6，CNOT2，CNOT6，COL4A3，CYP24A1，DBT，DCP2，DDAH1，DDX3X，DDX3Y，DERL2，DNAJC10，DNAJC27，EIF4A2，EIF4E，ENPEP，ETF1，FAF1，FBXO21，FOXO1，G3BP1，GEM，GLYR1，GNAQ，GNPDA1，GPC5，H6PD，HMGB1，HSPA8，ITCH，KIF14，KIF5A，KIF5B，KLHL20，LIN28B，MUT，NPL，PCCB，PCNP，PDE10A，PDE5A，PFKFB2，PPP2R2A，PRKAA2，PRKACB，PRSS16，PSMD1，RAB14，RAB27A，RAB27B，RAB30，RAD1，RAP1B，RAP2C，RC3H1，RHBDD1，RHOQ，RND3，RPIA，RPL38，…	83
			hsa-miR-6726-5p		COL8A2，COL9A2，DDX11，HSPG2，PLK1，PSMF1，RHOBTB1，SKIV2L，SYVN1，USP24，	10
			hsa-miR-6757-5p		ANGPTL3，BCKDK，COL4A2，CYP26B1，ENPP6，EXO5，FBXO9，KIF11，KRAS，NEU3，PAFAH1B1，PDE7A，PIK3CB，PSMB2，RQCD1，UBE2W，	16
			hsa-miR-6779-5p		ABCC1，ABCC12，ADA，AGO3，ALDH3B2，ANAPC1，BLVRB，CNOT3，COL11A2，COL1A1，DDHD1，DERL1，DFFA，DNAH10，DROSHA，FURIN，GLS，GNAT1，GNL1，GSTM4，H6PD，HMGA2，KLHL20，LYZL2，MARK2，NOS1，PLA2G2D，PRELP，PSMD3，PSME3，RAB21，RABL2A，RAD51B，RALB，RHOJ，RIT1，RPL15，RPS29，SAR1B，TCEB1，TRIM13，TTF2，TUBA1B，USP38，	44
			hsa-miR-6780b-5p		ABCC10，AGO3，BCAN，BTRC，CDA，CLOCK，CNOT6L，CNOT8，CRAT，CUL3，CYP2C19，DDHD2，DDX17，DDX47，DNAJC10，EIF5B，G3BP1，HMGA1，HMOX1，KIF21B，KIF3A，MMP19，MYO1E，NAGLU，NOS1，NPL，NRAS，PATL1，PLA2G4F，PLCH1，PTPN23，RAB3A，RAP1A，RHOC，RHOF，RPL15，SAT2，SLC9A1，SNX17，TTC3，UBE2K，UBR3，USP13，USP49，	44
			hsa-miR-6782-5p		APEX1，ARSB，BNIP1，DNAH12，FBXO11，ITCH，KIF6，MARK2，MYH14，PSMD1，RFFL，TUBB4A，	12
			hsa-miR-6795-5p		ACIN1，ADH4，ARL4C，ARSB，ASNA1，ATG10，ATG2B，CALM1，CHD3，COL1A1，DDX17，DNM3，DPYSL3，EIF4B，FBXO5，FUT2，PAPD5，PDE4C，PGM1，PRKACA，RAB5B，RARRES3，RGS19，RPA1，SDC1，TUBB4A，UBE2K，USP39，USP9Y，ZNRF1，	30
			hsa-miR-6805-5p		AGAP2，AGAP3，CHD5，NR1D1，SKP1，	5
			hsa-miR-6813-5p		AGAP1，ATL2，BAP1，EIF4G1，ENC1，GPT2，LPO，LYVE1，RHBDD1，TKT，UBA52，	11
			hsa-miR-6846-5p		ABCC8，ADAMTS13，AGAP2，AGRN，ARG1，BGN，CYP26B1，EHD2，ERCC1，GCK，LSG1，MMP15，MUTYH，PDE4A，PLCH2，PPP2R5D，PRKAA2，PTPN23，RAB33B，RAB35，RHOG，SMG5，TAT，THNSL2，TNKS1BP1，UBE3A，USP21，	27
			hsa-miR-6848-5p		ABCC8，ADAMTS13，AGAP2，AGRN，ARG1，BGN，CYP26B1，EHD2，ERCC1，GBP4，GCK，LSG1，MMP15，MUTYH，PDE4A，PLCH2，PPP2R5D，PTPN23，RAB35，RHBDD1，RHOG，SMG5，TAT，THNSL2，UBE3A，USP21，	26
			hsa-miR-6870-5p		ABCG4，ACE，AGAP2，AGO1，APOC2，ARNTL，BIRC2，CALM1，COMT，CTSB，CYP26B1，DDX17，DDX31，DIRAS2，DNASE1L1，DPYSL5，EFTUD2，EIF4G1，EXOSC3，FBXO11，GALK1，HMGA1，KIFC2，LPIN1，LRTOMT，MAP1S，NR1D1，PDE4A，PDE8B，PDXP，PLA2G2D，PLA2G6，PPP2R1A，PRELP，PRKACA，RAB5A，RAB8A，RERG，RND2，RPL21，RPLP0，RQCD1，SDC3，TATDN3，TUBA8，UBE2N，ZFP36L2，	47
			hsa-miR-7111-5p		AGAP2，AGO1，ARF5，ARNTL，COL8A2，COMT，DDX17，DDX31，DENND3，DIRAS1，DIRAS2，DNASE1L1，DPYSL5，EIF4G1，EXOSC3，FBXO11，GALK1，HMGA1，KIFC2，LRTOMT，MAP1S，NR1D1，PDE1B，PDE4A，PLA2G2D，PLA2G6，PNPLA6，PPP2R1A，PRKACA，RAB8A，RERG，RNF216，RPA1，RPL21，RPS19，RPS9，RQCD1，TATDN3，TUBA8，UBE2N，ZFP36L2，	41
			hsa-miR-7112-5p		COL1A1，RHEB，SMUG1，	3
BP	GO:0007596	blood coagulation		25		152
			hsa-miR-1231		CAPZB，GGCX，GNAI2，GNAI3，GNAS，IGF1，SCUBE1，	7
			hsa-miR-134-5p		DGKI，ITGB1，KCNMB3，KIF23，KRAS，LCP2，PIK3CA，RAB27A，ZFPM2，	9
			hsa-miR-3613-5p		DGKI，F11R，GATA2，GUCY1A2，ITPR1，ITPR2，MYB，PRKAR1A，RAB27A，SLC7A11，	10
			hsa-miR-3935		AKAP1，CAPZB，GUCY1A3，KIF15，	4
			hsa-miR-4492		ABCC4，ATP2B2，CABLES1，CFL1，EHD1，EHD2，FLNA，ITGA5，ITGB2，KIF3C，MAPK1，PDE1B，PIK3R5，PRKCA，RAB5A，RASGRP2，SCUBE1，SERPING1，SH2B1，ZFPM1，	20
			hsa-miR-4505		ATP1B2，ATP2B2，BCAR1，CALM3，FLNA，ITGAL，MGLL，P2RX1，PRKCA，RAD51C，SH2B1，SIRPG，SLC7A8，SPN，ZFPM1，	15
			hsa-miR-4706		GGCX，	1
			hsa-miR-4793-5p		APP，CBX5，CD48，F11R，H3F3B，HPS4，KIF23，PIK3R1，PRKCE，RAF1，	10
			hsa-miR-5195-3p		ACTB，ANGPT2，ATP2A2，BLOC1S6，CAPZB，DAGLA，KIAA1715，LAMP2，LRP8，MRVI1，NRAS，PLA2G4A，RAD51B，SERPINE1，SH2B3，SIRPA，SLC8A1，YES1，	18
			hsa-miR-6085		APP，FLNA，	2
			hsa-miR-6132		BCAR1，CAPZA1，DGKG，DGKZ，LRP8，LRRC16A，MAFG，MRVI1，P2RX1，SCUBE1，SLC7A8，SYK，VAV3，	13
			hsa-miR-641		ANGPT1，ANGPT2，ATP2B1，CAPZA2，CBX5，CD44，CD9，DGKH，GNAQ，GNG2，GUCY1A2，KIAA1715，KIF5A，OLR1，PDE10A，PDE1A，PDE5A，PIK3R1，PRKACB，RAB27A，RAP1B，SLC7A11，SLC8A1，WEE1，	24
			hsa-miR-6726-5p		C6orf25，ITGA3，THPO，	3
			hsa-miR-6757-5p		AKAP10，ATP2B3，ATP2B4，CD59，KIF11，KRAS，PIK3CB，PROC，SELE，	9
			hsa-miR-6779-5p		BLOC1S3，CBX5，COL1A1，GATA5，MAPK1，NOS1，PRKCA，RAD51B，SLC8A1，SPN，VAV2，	11
			hsa-miR-6780b-5p		ADRA2A，ATP1B2，DGKB，F11R，FCER1G，HDAC1，IGF1，KIF3A，MAPK1，NOS1，NRAS，PDGFB，RAP1A，SELP，SH2B1，SRC，TREM1，YES1，	18
			hsa-miR-6782-5p		CBX5，DGKG，ESAM，JAM2，SPN，	5
			hsa-miR-6795-5p		BRPF3，CALM1，CAPZB，COL1A1，IGF2，LAT，PRKACA，SCUBE1，SLC8A2，	9
			hsa-miR-6805-5p		ADRA2C，ATP2B2，HMG20B，	3
			hsa-miR-6813-5p		DGKZ，FLNA，MAPK1，	3
			hsa-miR-6846-5p		ATP2B2，BLOC1S3，EHD2，HMG20B，HNF4A，ITGA5，PDGFB，PRKCA，RHOG，SLC8A2，VEGFB，	11
			hsa-miR-6848-5p		ATP2B2，BLOC1S3，EHD2，HMG20B，HNF4A，ITGA5，PDGFB，PRKCA，RHOG，SLC8A2，VEGFB，	11
			hsa-miR-6870-5p		ACTB，AKAP1，CALM1，CBX5，IGF1，IGF2，ITGA3，LCK，LEFTY2，PDE11A，PIK3R2，PRKACA，PRKCA，RAB5A，SCUBE1，SIRPA，SLC8A1，SLC8A2，TBXA2R，WEE1，	20
			hsa-miR-7111-5p		ACTB，AKAP1，CBX5，CXADR，DGKI，F7，IGF1，IGF2，ITGA3，PDE1B，PIK3R2，PRKACA，PSAP，SCUBE1，SH2B1，SLC7A8，SLC8A1，SLC8A2，TBXA2R，	19
			hsa-miR-7112-5p		COL1A1，	1
BP	GO:0022607	cellular component assembly		31		385
			hsa-miR-1231		APC，CDH11，DST，DYNC2H1，HAT1，MYH11，NCKAP1L，PKD2L1，PRKCI，RPS17L，SCUBE1，SMAD4，TLN2，WIPF1，	14
			hsa-miR-134-5p		ABCA1，CAND1，CASC5，CEP41，CPSF6，DST，EIF3F，ITGB1，KAT6B，KIF23，KPNA3，LIN7A，MAGI2，NEK7，PAWR，PIK3C2A，PRLR，SPAG6，TRIM27，WDR77，ZBTB1，	21
			hsa-miR-3180		ALOX5AP，DNAAF3，NLGN3，PLEC，	4
			hsa-miR-3613-5p		ANP32B，APC，BRD2，CADM2，CAMK2D，COA1，DMD，F11R，FOXJ1，IGF1R，KCTD18，KCTD2，KIF24，NCKAP1L，NDUFS8，NUDT21，PATL1，PKD2L1，PPARGC1A，PTPRK，RFX3，SEC24D，TTC8，	23
			hsa-miR-3621		PILRB，	1
			hsa-miR-3935		CDH11，ECT2，EIF3M，HAUS2，IDE，ITGB1BP1，KCNA5，KCTD16，MLLT4，MSH5，NDUFAF4，RSF1，SPAG16，TSPYL5，TUBE1，YTHDC1，	16
			hsa-miR-3937		HAS2，	1
			hsa-miR-4467		PANX2，	1
			hsa-miR-4492		ADD1，ATRX，ATXN2L，BRD2，CAMK2G，CENPP，CNTNAP1，CNTROB，CRTC1，CRTC2，EHD1，FLNA，FOXJ1，FSCN1，IPO4，KCNS1，KCTD10，KIF13A，KRT5，MYLK，NAA60，PEX14，PKP2，PLEC，PML，PPP1R9B，PRKCA，PVRL1，SCUBE1，SCUBE3，SEC24D，SHKBP1，SPOCK2，SYCE2，TARBP2，TESPA1，TMEM231，TNFAIP1，TTLL3，TYSND1，WRAP53，	41
			hsa-miR-4505		ASIC1，ATG3，BAIAP2，BBS1，BBS2，CADM1，CENPP，CFLAR，CRTC1，CRTC2，DBNL，DDX23，DNAAF3，FKBP1A，FLNA，GJC1，HAUS5，HMGA1，ITGB4，KCNB1，KCTD16，KCTD19，KIF24，KRT5，MLKL，MMS19，MYLK，NEDD9，NRXN3，PDGFRB，PKP4，PLEC，PRKCA，PROX1，PRPF3，RIPK1，SEC24D，SF1，SMAD3，SNX10，SORBS1，SPOCK2，STK36，SYNJ1，USP4，	45
			hsa-miR-4508		ATXN2，	1
			hsa-miR-4649-5p		DDX39B，SKAP2，	2
			hsa-miR-4706		CNTROB，PFDN6，	2
			hsa-miR-4793-5p		ATG16L1，ATG9A，BMS1，CHEK2，COX10，F11R，H3F3B，HAS1，HLA-DRB1，KIF23，NEK2，PRLR，PROX1，REPS2，SEC24B，SMAD4，SOAT2，WASL，	18
			hsa-miR-5195-3p		ABCA1，ACTB，ACTG1，BLM，CCDC39，CDH5，CRNKL1，DST，EIF3G，EIF3J，EPRS，EPS15，FSCN1，GABARAPL2，GRHPR，H2AFX，HAUS1，HELLS，IFT172，IGF1R，KCNA4，LPXN，MAGI2，MARVELD2，MPP5，NDUFAF6，NLGN1，NRCAM，PAFAH1B1，POGZ，RFX3，RIMS1，RSF1，SMAD3，SMAD4，SOX9，SRGAP2C，SYNJ1，TCF4，UXS1，YTHDC1，ZFYVE9，	42
			hsa-miR-6085		CRTC2，FLNA，NRXN1，TTC30B，WASL，	5
			hsa-miR-6132		ATG16L1，ATG9A，C10orf2，CAPZA1，CD34，CTNND1，DBNL，FBF1，KCTD13，KCTD4，LLGL1，LRRC16A，MAP10，MAPK8IP2，NARFL，NRXN3，NUP153，PFDN6，PFKL，PREB，PRMT5，PRND，PTK2B，RC3H1，SCUBE1，SET，SH3PXD2B，SPOCK2，TARBP2，ULK1，ULK3，VANGL2，	32
			hsa-miR-641		ABCA1，ADIPOQ，AHCTF1，AMOT，ANGPT1，BCL10，CAPZA2，CAV2，CD9，COLEC12，CPSF6，CPSF7，DDX3X，DGKH，DPAGT1，EIF3J，EPS15，FGD4，GPM6A，INTU，KAT6B，KCNB1，KCNJ2，KCTD16，KIT，MID1IP1，MPP5，NCOR1，NEFH，NUBPL，OPHN1，PIK3C2A，POGZ，PSIP1，RBBP7，RC3H1，REPS2，RFX3，RIMS1，RSF1，SCUBE3，SF3B3，SHANK2，SMAD2，SNX10，SNX9，SPOCK2，SPTBN1，SRPK2，SRSF12，TRIM22，TSPYL4，TTC26，WDR35，	54
			hsa-miR-6726-5p		APC，ATPAF1，ATXN2L，KAT6A，TAPBP，	5
			hsa-miR-6757-5p		ATP6V0D1，BRD2，IFT80，KCTD21，KIF11，LIN7A，PAFAH1B1，PDE4DIP，PRLR，SEC24A，SRSF10，	11
			hsa-miR-6779-5p		ALAD，ATXN2L，BBS2，C2CD3，CADM1，CDH1，CEP41，CFLAR，CNTROB，DBNL，FGD1，GEMIN6，GLS，HAUS5，HELLS，HMGA2，MAPK8IP2，MDM4，NACC1，NCKAP1L，NLGN3，PARVB，PKP2，PRKCA，RBMX，RSU1，SAR1B，SNRPB，SOD2，SPIRE2，TMEM231，TUBA1B，VAMP2，	33
			hsa-miR-6780b-5p		ARHGEF6，ARPC4，ASF1A，ASIC1，AURKC，BRD2，CBR4，CC2D2A，CCDC103，CDA，CEP192，CRTC2，CUL3，DHRS4，EIF3D，F11R，HFE，HMGA1，HMOX1，IPO4，KAT6A，KCNA1，KIF3A，MMS19，PATL1，PDE4DIP，PKP4，POGZ，PXN，REPS2，RHOC，RSPH9，SH3PXD2B，SLC9A1，SNX9，SRC，SRGAP2C，SRSF1，TESK2，TP53INP2，VASP，YTHDC1，ZMYND10，	43
			hsa-miR-6782-5p		BRD2，CCP110，CCT2，GJA1，LCP1，SMAD3，SRSF9，TUBB4A，VAMP2，	9
			hsa-miR-6795-5p		ATG2B，ATXN2L，BRD2，CNTNAP1，CRTC1，DNM3，DPYSL3，DZIP1L，EVL，IL2RB，KCNA5，KCNC3，KCND3，KCTD21，NFU1，PPP1R9B，RPA1，SCUBE1，SHKBP1，SPATA13，TUBB4A，USP39，VAMP2，VWA2，	24
			hsa-miR-6805-5p		BAIAP2L2，CNTROB，TP53INP2，TP63，	4
			hsa-miR-6813-5p		ABLIM1，ANXA2，ATL2，CNTNAP1，CRTC2，FLNA，HEG1，HFE，KCNC1，NRG1，WASL，	11
			hsa-miR-6846-5p		AHNAK，ATXN2L，BBS4，BRD2，CCDC88C，CNTROB，GEMIN8，HAUS6，HCLS1，HES5，INTU，KCNC3，KCNS2，KCTD15，LIMS1，MYOZ1，NFU1，PLEC，PRKCA，SCUBE3，TRAF1，TRIM27，TRIM37，VAMP2，	24
			hsa-miR-6848-5p		AHNAK，ATXN2L，BBS4，BRD2，CCDC88C，CNTROB，GEMIN8，HAUS6，HCLS1，HES5，INTU，IPO4，KCNC3，KCNS2，LIMS1，MYOZ1，NFU1，PLEC，PRKCA，SCUBE3，TRAF1，TRIM27，TRIM37，VAMP2，	24
			hsa-miR-6870-5p		ABLIM3，ACTB，APBA1，ATXN2L，CCDC67，CENPT，CEP41，CLDN9，CRTC1，CRTC2，DLG4，FAM161A，GPIHBP1，HMGA1，KCNC3，KCTD12，MUC20，NLGN2，NOC2L，NRG1，NRXN2，OLFM4，PACSIN2，PCDHB11，PCDHB13，PDXP，PEX5，PIP5K1C，PLAGL2，PPP1R9B，PPP2R1A，PRKCA，PRND，PTPRO，PVRL2，RAB8A，RBMX，RNF212，RSU1，SCUBE1，SDHAF1，SHANK2，SNRPB，TP73，TUBA8，VAMP2，WIZ，	47
			hsa-miR-7111-5p		ABLIM3，ACTB，APBA1，APOM，ATXN2L，CCDC67，CD34，CLDN9，CNTNAP1，CRTC1，GPIHBP1，HMGA1，KCNC3，LIMD1，LRP4，MUC20，NOC2L，NRG1，NRXN2，OLFM4，PACSIN2，PCDHB11，PIP5K1C，PLAGL2，PPP1R9B，PPP2R1A，PRND，PTPRO，PVRL2，RAB8A，RBMX，RNF212，RPA1，RPS19，RSU1，SASS6，SCUBE1，SDHAF1，SHANK2，SNRPB，TP73，TUBA8，VAMP2，WIZ，	44
			hsa-miR-8072		CNTROB，	1
BP	GO:0043687	post-translational protein modification		26		69
			hsa-miR-1231		GGCX，MUC21，	2
			hsa-miR-134-5p		ALG14，ALG9，PIGV，SUMO3，	4
			hsa-miR-3180		MAN1C1，	1
			hsa-miR-3613-5p		B3GNT5，PGAP1，PIGP，PIGT，SEC24D，	5
			hsa-miR-3935		MUC12，	1
			hsa-miR-3937		GALNT7，	1
			hsa-miR-4492		B4GALT2，DOLPP1，DPM2，RHBDD1，SEC24D，ST3GAL1，	6
			hsa-miR-4505		ARSD，FURIN，GMPPB，MLEC，PMM2，SEC24D，ST3GAL1，ST3GAL2，	8
			hsa-miR-4649-5p		PIGB，	1
			hsa-miR-4706		GGCX，MGAT5，	2
			hsa-miR-4793-5p		MLEC，MUC15，PIGV，SEC24B，	4
			hsa-miR-5195-3p		ALG5，PGM3，SENP2，	3
			hsa-miR-6085		B4GALT3，RHBDD1，	2
			hsa-miR-6132		ALG14，ALG3，CANX，GMPPB，MOGS，MUC15，PREB，	7
			hsa-miR-641		B4GALT6，DPAGT1，EDEM3，MAN1A1，MANEA，MGAT4A，PIGK，RHBDD1，RP11-108O10.8，STT3A，UBE2I，	11
			hsa-miR-6757-5p		PROC，SEC24A，	2
			hsa-miR-6779-5p		FURIN，GCNT4，PIGP，SAR1B，SENP5，ST3GAL4，	6
			hsa-miR-6780b-5p		MVD，SUMO2，	2
			hsa-miR-6782-5p		ARSB，GALNT14，GCNT3，	3
			hsa-miR-6795-5p		ARSB，	1
			hsa-miR-6813-5p		RHBDD1，	1
			hsa-miR-6846-5p		B3GNT3，B3GNT7，DHDDS，GALNT6，	4
			hsa-miR-6848-5p		B3GNT3，B3GNT7，B4GALT1，DHDDS，GALNT6，RHBDD1，	6
			hsa-miR-6870-5p		GANAB，MAGT1，MUC20，MUC5B，PIGS，ST3GAL2，	6
			hsa-miR-7111-5p		F7，MAGT1，MUC20，PIGS，	4
			hsa-miR-7112-5p		MUC12，	1
BP	GO:0007173	epidermal growth factor receptor signaling pathway		23		84
			hsa-miR-1231		GSK3B，TNRC6B，	2
			hsa-miR-134-5p		ADCY1，CAMK4，CD28，CREB1，KRAS，PDE1C，PHLPP2，PIK3C2A，PIK3CA，SOCS5，	10
			hsa-miR-3180		AKT1S1，	1
			hsa-miR-3613-5p		AGO3，ITPR1，ITPR2，PRKAR1A，TNRC6B，UBC，	6
			hsa-miR-3937		ADCY4，	1
			hsa-miR-4492		AGO1，ERBB2，GSK3A，MAPK1，PDE1B，PRKCA，RPS6KB2，	7
			hsa-miR-4505		ADCY6，AGO1，AGO3，BCAR1，CALM3，ERBB2，NRG2，PDGFRB，PRKCA，SH3KBP1，	10
			hsa-miR-4793-5p		FOXO1，PIK3R1，PRKCE，RAF1，REPS2，TNRC6A，	6
			hsa-miR-5195-3p		AP2B1，EPS15，ERBB4，FOXO1，FRS2，NRAS，PLCE1，SOX9，STAM，	9
			hsa-miR-6085		RPS6KA5，	1
			hsa-miR-6132		AGO1，AP2A1，BCAR1，FGF1，PTK2B，	5
			hsa-miR-641		AGO3，ARF4，CAMK4，EPS15，FGFR1，FOXO1，IRS1，IRS2，KIT，NRG4，PAG1，PDE1A，PIK3C2A，PIK3R1，PRKACB，REPS2，STAM，YWHAB，	18
			hsa-miR-6757-5p		CREB1，KRAS，PIK3CB，SH3KBP1，	4
			hsa-miR-6779-5p		ABL2，AGO3，GSK3B，MAPK1，PHLPP2，PRKCA，	6
			hsa-miR-6780b-5p		ADCY9，AGO3，FGFR2，FOXO3，MAPK1，NRAS，PDE1C，PDGFB，PXN，REPS2，SH3KBP1，SRC，TNRC6A，	13
			hsa-miR-6782-5p		ADCY4，	1
			hsa-miR-6795-5p		CALM1，CAMLG，PRKACA，SH3KBP1，TNRC6B，	5
			hsa-miR-6805-5p		RPS6KB2，TNRC6B，	2
			hsa-miR-6813-5p		MAPK1，NRG1，UBA52，	3
			hsa-miR-6846-5p		ADCY4，EPS15L1，FGF17，FGF19，FOXO4，PDGFB，PRKCA，TGFA，	8
			hsa-miR-6848-5p		ADCY4，EPS15L1，FGF17，FGF19，FOXO4，PDGFB，PRKCA，TGFA，	8
			hsa-miR-6870-5p		AGO1，AP2M1，CALM1，CAMK4，CREB1，EREG，LCK，NRG1，PHLPP1，PIK3R2，PRKACA，PRKCA，TNRC6B，	13
			hsa-miR-7111-5p		AGO1，AP2M1，CREB1，EREG，NRG1，PDE1B，PIK3R2，PRKACA，TNRC6A，TNRC6B，	10
BP	GO:0007268	synaptic transmission		25		146
			hsa-miR-1231		CACNA1A，CACNG8，GNAI2，GNAI3，GRIN2B，KCNJ9，MBP，MECP2，SLC6A1，	9
			hsa-miR-134-5p		ADCY1，BRAF，CAMK4，CHRNA7，CREB1，GABRA4，GABRG1，GNAL，GRIK2，GRIN2B，KCNAB3，KCNMB3，SLC38A1，	13
			hsa-miR-3180		CPLX1，GRIN1，	2
			hsa-miR-3613-5p		CAMK2D，DLG2，GABBR1，GLRA1，GRM2，USP14，	6
			hsa-miR-3935		GABBR1，GABRA4，GLRA1，GRIP1，HTR2C，KCNA5，KCNJ6，	7
			hsa-miR-3937		ADCY4，	1
			hsa-miR-4467		PANX2，	1
			hsa-miR-4492		ALDH2，BSN，CACNA1G，CACNB3，CAMK2G，CHRNA4，GRIK3，GRIN2B，KCNJ5，KCNS1，MAPK1，MECP2，MINK1，NPTX1，PLCB3，PRKCA，VAMP1，	17
			hsa-miR-4505		ADCY6，BSN，CACNA1E，CACNB3，CACNG8，CALM3，CHAT，GJC1，GLRA1，GRM2，HAP1，KCNAB2，KCNB1，KCNJ6，MYCBPAP，NRXN3，PDYN，PRKCA，	18
			hsa-miR-4793-5p		DLG2，GABRB3，MYO5A，NOVA1，RAF1，	5
			hsa-miR-5195-3p		AP2B1，CACNB2，DLGAP1，EPB41L1，GLRA1，GRIN2B，HTR2A，KCNA4，KCNJ6，MYO5A，MYO6，PAFAH1B1，RIMS1，SLC1A2，SLC38A2，	15
			hsa-miR-6085		KCNN2，MINK1，NRXN1，PCDH8，	4
			hsa-miR-6132		AP2A1，CACNB3，CACNG8，CHAT，GRM2，GRM7，HAP1，KCNAB1，KCNH8，KCNK3，NRXN3，SYT2，	12
			hsa-miR-641		BRAF，CACNB4，CAMK4，CHRNA7，GABRA4，GABRB2，GNG2，GRIN2B，GRIP1，HCN1，HSPA8，HTR2A，KCNB1，KCNJ2，KCNJ6，KCNK10，KIF5A，LRP6，NOVA1，PRKACB，RIMS1，SLC18A2，SLC1A2，SLC6A5，SLITRK5，UNC13C，	26
			hsa-miR-6757-5p		CREB1，GRM1，MYO6，PAFAH1B1，	4
			hsa-miR-6779-5p		AMPH，DLG2，GLS，GRIK3，GRIK5，GRIN2B，GRM5，KCNAB2，KCNIP1，KCNIP2，KCNJ3，KCNJ5，KCNJ6，MAPK1，MBP，PRKCA，RASGRF1，RPS6KA2，VAMP1，VAMP2，	20
			hsa-miR-6780b-5p		ADCY9，CACNA1E，CHRNB2，EPB41L1，GABBR1，GLRA1，GRIA1，GRIN2B，HTR1D，KCNA1，KCNIP2，KCNN3，MAPK1，MINK1，NOVA1，PDYN，PNOC，RAB3A，RPS6KA1，SLC38A1，SLC6A3，	21
			hsa-miR-6782-5p		ADCY4，RPS6KA1，SLC17A7，VAMP2，	4
			hsa-miR-6795-5p		CALM1，GABBR1，GRIN2B，KCNA5，KCNC3，KCND3，KCNJ6，KCNK4，MECP2，MINK1，NPFF，VAMP2，	12
			hsa-miR-6805-5p		ASIC2，	1
			hsa-miR-6813-5p		GRIK3，KCNC1，KCNH6，KCNJ10，KCNJ5，KCNN2，MAPK1，MINK1，	8
			hsa-miR-6846-5p		ABCC8，ADCY4，AGRN，CACNB3，GRIK2，KCNC3，KCNH8，KCNN3，KCNS2，MBP，MECP2，MINK1，PRKCA，VAMP2，	14
			hsa-miR-6848-5p		ABCC8，ADCY4，AGRN，CACNB3，GRIK2，KCNC3，KCNH8，KCNN3，KCNS2，MBP，MECP2，MINK1，PRKCA，VAMP2，	14
			hsa-miR-6870-5p		AP2M1，APBA1，BRAF，BSN，CALM1，CAMK4，CBLN1，COMT，CREB1，DLG4，GLS2，KCNC3，KCNH4，KCNJ6，MBP，MECP2，MINK1，MPZ，NRXN2，PCDHB11，PCDHB13，PRKCA，SLC17A7，UNC13A，VAMP2，	25
			hsa-miR-7111-5p		AP2M1，APBA1，BRAF，BSN，CBLN1，COMT，CREB1，EPB41L1，GLS2，KCNC3，KCNH4，KCNJ6，MECP2，MINK1，MPZ，NRXN2，PCDHB11，SYT5，UNC13A，VAMP2，	20
BP	GO:0038096	Fc-gamma receptor signaling pathway involved in phagocytosis		21		36
			hsa-miR-1231		WIPF1，	1
			hsa-miR-134-5p		PIK3CA，	1
			hsa-miR-3613-5p		HCK，ITPR1，ITPR2，NCKAP1，	4
			hsa-miR-4467		MYO1G，	1
			hsa-miR-4492		CFL1，MAPK1，MYO1C，NCKIPSD，PLA2G6，	5
			hsa-miR-4505		BAIAP2，MYO10，	2
			hsa-miR-4793-5p		CD247，PIK3R1，PRKCE，WASL，WIPF2，	5
			hsa-miR-5195-3p		ACTB，ACTG1，ACTR3，CYFIP2，ELMO1，YES1，	6
			hsa-miR-6085		PLA2G6，WASL，	2
			hsa-miR-6132		SYK，VAV3，WIPF2，	3
			hsa-miR-641		ABI1，NCKAP1，PIK3R1，	3
			hsa-miR-6757-5p		PIK3CB，	1
			hsa-miR-6779-5p		MAPK1，PAK1，VAV2，WIPF2，	4
			hsa-miR-6780b-5p		ARPC4，MAPK1，SRC，YES1，	4
			hsa-miR-6782-5p		WIPF3，	1
			hsa-miR-6795-5p		ACTR3，	1
			hsa-miR-6813-5p		MAPK1，WASL，	2
			hsa-miR-6846-5p		CYFIP2，HCK，	2
			hsa-miR-6848-5p		CYFIP2，HCK，	2
			hsa-miR-6870-5p		ACTB，PIK3R2，PLA2G6，	3
			hsa-miR-7111-5p		ACTB，PIK3R2，PLA2G6，	3
BP	GO:0061024	membrane organization		26		177
			hsa-miR-1231		BNIP1，MBP，PRKCI，RALGAPB，RPS17L，	5
			hsa-miR-134-5p		FAU，MAGI2，RABEP1，SEC11A，TRDN，VTI1A，	6
			hsa-miR-3180		NLGN3，	1
			hsa-miR-3613-5p		ANK2，ATG7，ATP8B3，CTC-487M23.8，EXOC4，FAU，NUP54，RAB10，RPS11，SEC24D，UBC，YWHAE，	12
			hsa-miR-3935		CLINT1，HEBP2，ITGB1BP1，LNPEP，NUP155，TIMM22，	6
			hsa-miR-4492		CNTN2，EHD2，FLNA，ITGB2，KIF13A，MYO18A，MYO1C，MYRF，NAPA，NPLOC4，PACS1，PTCH1，RPL28，SEC24D，SRP68，VPS37C，VPS37D，	17
			hsa-miR-4505		ATG3，BAIAP2，BBS1，BBS2，CALM3，FLNA，GJC1，ITGAL，MYO18A，NAIF1，PACS1，PEX26，PPP2R2A，PTCH1，RAB8B，RPL28，SEC24D，TIMM22，VPS37D，	19
			hsa-miR-4508		CHCHD6，VPS37D，	2
			hsa-miR-4649-5p		EXOC5，	1
			hsa-miR-4793-5p		ATF2，ATG9A，CHMP7，COPA，HACE1，MYO5A，NUPL1，PEX26，PTCH1，RPL32，SEC24B，TSG101，WASL，	13
			hsa-miR-5195-3p		ACTB，ACTG1，AP1G1，ATP11A，BLOC1S6，CHP1，CLINT1，DAB2，ELMO1，EXOC2，EXOC8，GCA，MAGI2，MYO5A，MYO6，MYRF，NLGN1，NRCAM，NUPL1，NUPL2，RANBP2，RIMS1，SCN3B，SGCZ，SNW1，STAM，TPR，YWHAE，	28
			hsa-miR-6085		FLNA，NRXN1，PACS1，PEX26，WASL，	5
			hsa-miR-6132		ATG9A，ATP10D，NUP153，PEX16，PREB，PUM1，RPL28，SH3PXD2B，	8
			hsa-miR-641		ADIPOQ，AP1G1，ATP11C，ATP9A，CAV2，CD9，CNTNAP2，EXOC6，GBF1，HSPA8，LNPEP，MAL，PPP2R2A，PRKAA2，PTCH1，RAB14，RIMS1，RPL38，SPTBN1，SRP72，SSR1，STAM，VAMP7，VTI1A，YWHAB，YWHAG，	26
			hsa-miR-6726-5p		ATP8A1，PLK1，VPS36，	3
			hsa-miR-6757-5p		MYO6，SCN3B，SEC24A，	3
			hsa-miR-6779-5p		AP1G1，ATP8A2，BBS2，BLOC1S3，CALCR，CDH1，CHMP7，KCNIP2，MBP，MYO18A，MYRF，NLGN3，PEX19，PEX26，PRKAG3，RPL15，RPS29，SAR1B，SNAP29，SRP19，UPK2，VAMP2，	22
			hsa-miR-6780b-5p		BCL2L1，CHP1，CLTC，COPZ1，GNPAT，KCNIP2，KIF3A，MYADM，PACSIN1，RPL15，SEH1L，SH3PXD2B，SNX33，SPCS3，SRC，STX17，TMEM43，TRAM1，VTI1A，	19
			hsa-miR-6782-5p		BNIP1，GJA1，SYP，TIMM50，VAMP2，	5
			hsa-miR-6795-5p		AP1G1，BCL2L1，CALM1，CTDNEP1，MUSK，VAMP2，	6
			hsa-miR-6805-5p		AKT2，BAIAP2L2，HEBP2，MYRF，NAPA，	5
			hsa-miR-6813-5p		ANXA2，FLNA，PACS1，PTCH1，UBA52，WASL，	6
			hsa-miR-6846-5p		AGRN，BLOC1S3，EHD2，MBP，MYO18A，NAPA，PRKAA2，PTCH1，SEC11A，VAMP2，VPS36，	11
			hsa-miR-6848-5p		AGRN，BLOC1S3，EHD2，MBP，NAPA，PTCH1，SEC11A，VAMP2，	8
			hsa-miR-6870-5p		ACTB，AP2M1，ATP9A，CALM1，DLG4，HEBP2，LMNA，MBP，MUSK，MYRF，NLGN2，NRXN2，PACS1，PACSIN2，PEX5，PPP2R1A，PRKAG3，PVRL2，RAB8A，RPL21，RPLP0，SNX33，STX8，UPK2，VAMP2，VPS37B，VPS37D，	27
			hsa-miR-7111-5p		ACTB，AP2M1，HEBP2，LRP4，MYRF，NRXN2，PACS1，PACSIN2，PPP2R1A，PVRL2，RAB8A，RPL21，RPS19，RPS9，SNX33，STX8，VAMP2，VPS37B，VPS37D，	19
BP	GO:0034655	nucleobase-containing compound catabolic process		29		256
			hsa-miR-1231		AGAP1，DDX17，DYNC2H1，EIF4B，GNAI2，GNAI3，GNAS，MSH6，MYH10，NKIRAS1，NUDT15，RNASEH2A，RPS17L，RRAS2，SMARCA2，SMG6，UBE2N，	17
			hsa-miR-134-5p		ABCA1，ARL4D，ATP13A4，CASC3，FAU，GNAL，KIF23，KRAS，PPP1R8，RAB27A，RAB28，RAN，RHOQ，RRAS2，SMARCA1，	15
			hsa-miR-3180		ABCA2，	1
			hsa-miR-3613-5p		AGO3，CNOT4，EIF4A1，FAU，GTPBP10，KIF24，MBD4，NUDT9，PATL1，PDE8A，RAB10，RAB27A，RAD50，RERGL，RPS11，RRAS2，SMG9，TOP1MT，	18
			hsa-miR-3935		DHX35，DIRAS2，KIF15，MSH5，NUDT3，PMS1，RAB33B，TUBE1，	8
			hsa-miR-3937		CSDE1，EIF4G1，SMG1，	3
			hsa-miR-4492		ABCA2，ABCC4，ABCF2，ABCG4，AGAP1，AGAP2，AGO1，ATRX，BPTF，CNOT1，CNOT10，CNOT3，CTIF，DNM1，EEFSEC，EHD1，EHD2，EIF4G1，GNAT1，GTPBP1，KIF13A，KIF21B，KIF3C，KIF6，NANOS2，NKIRAS2，PDE1B，PDE4D，RAB15，RAB35，RAB37，RAB5A，RAB6B，RABL2B，RNASEH2C，RPL28，SLX4，SMG7，TNKS1BP1，XPC，	40
			hsa-miR-4505		ABCA2，ABCF2，ABCG4，AGAP2，AGO1，AGO3，CNOT1，CNOT3，DCLRE1C，DDX23，DDX43，EIF4G1，HMGA1，KIF24，KIF6，MYH14，MYL6，MYO10，NANOS2，NKIRAS2，NUDT16，OLA1，PDE4D，PNKP，PPP2R2A，RAB35，RAB37，RAB6B，RAB8B，RAD51C，RP11-438J1.1，RPL28，SKIV2L，SMG7，XRCC3，	35
			hsa-miR-4508		BPTF，MUTYH，	2
			hsa-miR-4649-5p		ABCC5，DDX39B，SMG6，	3
			hsa-miR-4706		KIF1C，	1
			hsa-miR-4793-5p		DDX4，KIF23，LONRF1，RPL32，TATDN2，TRIM23，	6
			hsa-miR-5195-3p		ABCA1，ABCA13，ABCE1，BLM，DDX46，DERA，DNAH1，DNAH2，EIF4A2，G3BP1，NRAS，PAN2，PAPD4，RAD23B，RAD50，RAD51B，TOP2B，XRN1，ZRANB3，	19
			hsa-miR-6085		AGAP1，DDX11，EIF4G1，LSM4，	4
			hsa-miR-6132		ABCA2，AGO1，DDX11，DHX30，DIS3L2，DNAH10，GNAT1，KIF21B，KPNA1，MOV10L1，NUDT5，PMS1，RAB4B-EGLN2，RAD23B，RC3H1，RPL28，RQCD1，TNKS1BP1，	18
			hsa-miR-641		ABCA1，AGO3，CHD6，CNOT2，CNOT6，DCP2，DDX3X，DDX3Y，DNAJC27，EIF4A2，EIF4E，ETF1，G3BP1，GEM，GNAQ，HMGB1，HSPA8，KIF14，KIF5A，KIF5B，LIN28B，PDE10A，PDE5A，PPP2R2A，RAB14，RAB27A，RAB27B，RAB30，RAD1，RAP1B，RAP2C，RC3H1，RHOQ，RND3，RPL38，SMARCA2，UBE2N，UBE2V2，	38
			hsa-miR-6726-5p		DDX11，RHOBTB1，SKIV2L，	3
			hsa-miR-6757-5p		EXO5，KIF11，KRAS，PDE7A，RQCD1，	5
			hsa-miR-6779-5p		ABCC1，ABCC12，ADA，AGO3，CNOT3，DFFA，DNAH10，DROSHA，GNAT1，GNL1，HMGA2，RAB21，RABL2A，RAD51B，RALB，RHOJ，RIT1，RPL15，RPS29，SAR1B，TTF2，TUBA1B，	22
			hsa-miR-6780b-5p		ABCC10，AGO3，CDA，CNOT6L，CNOT8，DDX17，DDX47，EIF5B，G3BP1，HMGA1，KIF21B，KIF3A，MYO1E，NRAS，PATL1，RAB3A，RAP1A，RHOC，RHOF，RPL15，	20
			hsa-miR-6782-5p		APEX1，DNAH12，KIF6，MYH14，TUBB4A，	5
			hsa-miR-6795-5p		ACIN1，ARL4C，ASNA1，CHD3，DDX17，DNM3，EIF4B，PAPD5，PDE4C，RAB5B，RPA1，TUBB4A，	12
			hsa-miR-6805-5p		AGAP2，AGAP3，CHD5，	3
			hsa-miR-6813-5p		AGAP1，ATL2，EIF4G1，UBA52，	4
			hsa-miR-6846-5p		ABCC8，AGAP2，EHD2，ERCC1，LSG1，MUTYH，PDE4A，RAB33B，RAB35，RHOG，SMG5，TNKS1BP1，	12
			hsa-miR-6848-5p		ABCC8，AGAP2，EHD2，ERCC1，GBP4，LSG1，MUTYH，PDE4A，RAB35，RHOG，SMG5，	11
			hsa-miR-6870-5p		ABCG4，AGAP2，AGO1，DDX17，DDX31，DIRAS2，DNASE1L1，EFTUD2，EIF4G1，EXOSC3，HMGA1，KIFC2，MAP1S，PDE4A，PDE8B，PPP2R1A，RAB5A，RAB8A，RERG，RND2，RPL21，RPLP0，RQCD1，TATDN3，TUBA8，UBE2N，ZFP36L2，	27
			hsa-miR-7111-5p		AGAP2，AGO1，ARF5，DDX17，DDX31，DIRAS1，DIRAS2，DNASE1L1，EIF4G1，EXOSC3，HMGA1，KIFC2，MAP1S，PDE1B，PDE4A，PPP2R1A，RAB8A，RERG，RPA1，RPL21，RPS19，RPS9，RQCD1，TATDN3，TUBA8，UBE2N，ZFP36L2，	27
			hsa-miR-7112-5p		RHEB，SMUG1，	2
CC	GO:0005575	cellular_component		32		4647
			hsa-miR-1231		ACAD11，ACOT11，ADAM22，ADGB，AGAP1，AGPAT1，AIF1L，AJUBA，ALMS1，APC，APPL2，ASH2L，AZIN1，BCKDHB，BLOC1S5-TXNDC5，BNIP1，BOD1L1，BTBD7，BTG1，BTNL3，BTRC，C22orf46，CACNA1A，CACNA2D2，CACNG8，CAPZB，CCDC132，CDH11，CELSR1，CEP95，CHRDL2，CISD2，CNR2，COLGALT2，CREB3L3，CSPP1，CXCL17，DAND5，DBF4，DDX17，DEDD，DLGAP5，DNAJB5，DNAJC11，DOK7，DPP3，DPP4，DST，DTYMK，DUOX2，DYNC2H1，EIF4B，EML5，EMR2，EPHB6，EPN3，ERVV-1，ESYT2，EVI5，FGFR1OP，FLG，FMN1，FOLH…	192
			hsa-miR-134-5p		ABCA1，ABHD2，ACOT11，ACSBG1，ACSM3，ADCY1，ALG14，ALG9，ANGPTL4，ANKH，AQPEP，ARHGAP8，ARL4D，ARV1，ASCC3，ATP13A4，B3GNT9，BARD1，BDNF，BLNK，BNC2，BRAF，C11orf58，C2CD4A，C3orf58，C6orf120，C6ORF174，CA10，CACHD1，CALCOCO2，CAMK4，CAND1，CAPNS1，CAPRIN2，CASC3，CASC5，CCDC77，CCNL1，CD28，CDK13，CDNF，CEP120，CEP41，CHRNA7，CHST9，CISD2，CLCC1，CLDN16，CLEC1A，CLSTN2，CNTD2，COL5A2，CPSF6，CREB1，CRIM1，CRY1，CXCR2，CYP2B6，DCAF12L1，DGKI，DIO2，DNAJC10…	286
			hsa-miR-3180		ABCA2，ACAA1，AKT1S1，ALOX5AP，ALX4，BBC3，C10orf90，CPLX1，CTBP1，CYP4F22，DET1，DNAAF3，EP400，ERVV-2，GRIN1，GRK6，HDAC11，HIVEP1，INA，INS-IGF2，JUND，KAL1，KLK9，KRTAP4-4，LGALS3BP，LGI3，LRRC15，MAN1C1，MEN1，NAB2，NFIX，NLGN3，NPRL3，NUPR1，PAX2，PLEC，PRRC2A，RASAL3，RCN3，REPIN1，SLC39A7，SLC41A1，SOST，SSH3，ST6GALNAC1，SYNGAP1，SYNGR2，TMEM129，TRIM48，TRIO，TTBK1，UFC1，ZBTB32，	53
			hsa-miR-3613-5p		ADAM23，AGO3，AKR1B1，ALDH1A2，ANK2，ANKRD11，ANKRD45，ANP32B，APC，APPBP2，ARHGAP19，ARIH1，ASCC3，ASPHD1，ATG7，ATP8B3，ATR，B3GNT5，B4GALNT1，BBX，BLMH，BMP1，BRCA1，BTBD10，BTBD7，BTN2A1，CA10，CACTIN，CADM2，CAMK2D，CAMTA1，CARM1，CCNJ，CD160，CDC14A，CDK13，CDK6，CDRT15L2，CHD9，CHN1，CHPT1，CHURC1-FNTB，CLOCK，CNOT4，COA1，COL5A2，COPS3，CRAT，CRHR2，CRKL，CRYZL1，CST3，CTC-487M23.8，CTD-2370N5.3，CTSH，CYP1B1，CYP46A1，CYP7A1，DAPK1，DGKI，DLG2，DM…	231
			hsa-miR-3621		ARHGEF18，PILRB，USP19，ZNF484，	4
			hsa-miR-3935		ABI2，ACER3，ACSM2B，ACSS2，ADAMTS10，AKAP1，AQP1，ARNTL2，ASZ1，AVIL，B4GALNT4，BACH2，BAZ1A，BID，BUB3，C11orf58，CACUL1，CADPS，CAPZB，CD164，CDC73，CDCA3，CDH11，CDK11A，CLINT1，CLIP1，COL15A1，CREBRF，CTSA，CUL2，CYTH3，DCUN1D5，DENND1B，DHX35，DIRAS2，DNAJA2，DNAJC10，ECT2，EFNB2，EIF3M，ETS2，FAM126B，FES，FGFR1OP，FRA10AC1，FRAT1，FRMD6，GABBR1，GABRA4，GLRA1，GLRA3，GLRX3，GOLGA6A，GRIP1，GUCY1A3，HAUS2，HEBP2，HEXA，HNRNPR，HOXA13，HTR2C，IDE，IGF…	192
			hsa-miR-3937		ADCY4，ARHGAP19，ARHGEF3，C1QA，CSDE1，DLG5，EIF4G1，FAM53A，FNBP1，GALNT7，GFER，HAS2，HOXA5，HSPG2，IP6K2，KRT23，NR1H3，SMG1，SPATA20，TAB2，TRAIP，TTBK1，	22
			hsa-miR-4467		ARID5A，CLPTM1，IL4I1，KANSL3，LYSMD4，MARVELD1，MYO1G，PANX2，POU3F3，RAI1，RTN4R，TKT，ZNF142，ZNF687，ZNF827，	15
			hsa-miR-4492		ABCA2，ABCC4，ABCF2，ABCG4，ABHD16A，ABR，ACSF3，ACSS2，ACVR1B，ACVRL1，ADAMTS10，ADAMTSL3，ADAP2，ADD1，AFF3，AGAP1，AGAP2，AGO1，ALDH2，ALX4，APBB3，APOC2，ARAP3，ARC，ARHGAP1，ARHGAP36，ARHGAP39，ARHGEF39，ARHGEF40，ARID5A，ARL10，ARL2BP，ARMC9，ARNTL，ATF7，ATP2B2，ATRX，ATXN2L，B3GALT5，B4GALT2，BAP1，BCAM，BCAS3，BCL6，BCL9L，BMP1，BOK，BPTF，BSN，BTRC，C10orf54，C15orf27，C15orf39，C17orf70，C1orf95，CABLES1，CABP7，CACNA1G，CACNB3，CAMK2G，CAMKMT，…	510
			hsa-miR-4505		ABCA2，ABCF2，ABCG4，ABR，ACE，ACP2，ACTR3B，ACVRL1，ADAMTS12，ADAP1，ADCY6，ADCYAP1，ADRB3，AFAP1L1，AFF3，AGAP2，AGER，AGO1，AGO3，AIM1，AKNA，ALX4，AMOTL2，ANKRD13A，ANKS6，APCDD1，APCDD1L，ARAP3，ARHGAP32，ARHGDIA，ARHGEF2，ARL10，ARNT，ARRDC2，ARSD，ASAP1，ASAP3，ASIC1，ATG3，ATOH8，ATP1B2，ATP2B2，ATXN7，B3GAT1，BABAM1，BAIAP2，BBC3，BBS1，BBS2，BCAN，BCAR1，BCL9L，BMP1，BMP8B，BSN，BTRC，C14orf180，C15orf27，C18orf8，C1orf116，C1orf95，C1QTNF6，C4orf…	491
			hsa-miR-4508		ATXN2，BPTF，CHCHD6，ENDOV，GPR153，L3MBTL2，LRP3，MUTYH，NFIX，RTP5，SLC35B2，TLE4，VPS37D，WT1，	14
			hsa-miR-4649-5p		ABCC5，ACSL1，ASAP1，ATP6V1G2-DDX39B，DDX39B，EGLN1，EXOC5，FETUB，GNB2L1，HPD，LIN7B，LTB4R，MAP2K4，MRPL42，PDSS1，PIGB，SKAP2，SLC22A1，SMG6，SP9，USP10，ZBTB32，	22
			hsa-miR-4706		C15orf39，CNTROB，CWC27，DDC，EPN3，ESPN，EVX2，GGCX，GPRC5B，KIAA1024，KIF1C，MGAT5，NR5A1，OLFM2，PFDN6，PLGLB1，RTP5，STK35，TAF3，	19
			hsa-miR-4793-5p		ABHD15，ABI2，ACO1，APP，APPBP2，AQR，ARHGAP11A，ARID2，ASH2L，ATF2，ATG16L1，ATG9A，ATP2C1，AVIL，BASP1，BDP1，BMS1，C10orf25，C8A，CACUL1，CBX5，CCAR1，CCDC64，CCNT2，CCT3，CCT6A，CD247，CD48，CEP57，CEP76，CHEK2，CHIC1，CHMP7，CHTOP，COPA，COX10，COX19，CTPS2，CXCL9，DAG1，DDX4，DISC1，DLG2，DNAJC25，DRP2，DUSP4，DYNLL2，DZIP3，EIF2B5，EMC10，ENC1，ENOSF1，ESRRG，F11R，FAM13A，FAM26E，FANCG，FBN1，FMN1，FNTA，FOXJ3，FOXO1，GABRB3，GFOD1，GOLGB1，GOSR1，H3F3B…	192
			hsa-miR-5195-3p		ABCA1，ABCA13，ABCE1，ABHD17B，ABI2，ABR，ACBD3，ACBD5，ACTB，ACTG1，ACTL6A，ACTR3，ADAM19，ADAM28，ADAMTS5，ADAMTS6，ADCYAP1，ADD3，ADPGK，ADRB3，AGBL3，AJAP1，AKAP12，ALDH1L1，ALG5，ALPK3，ANGPT2，ANKRD28，AP1G1，AP2B1，AP3S1，APPBP2，APPL1，ARHGAP12，ARHGAP17，ARHGAP24，ARHGAP31，ARL5B，ARL6IP5，ASAP2，ATAD2B，ATP11A，ATP2A2，ATXN7L3，BACH2，BAG4，BCAT1，BCR，BICC1，BIRC2，BLM，BLOC1S6，BMP5，BRCC3，BRI3BP，C11orf58，CACHD1，CACNA1D，CACNB2，CAMK1D，CA…	514
			hsa-miR-6085		ADAM11，ADD3，AGAP1，AGBL5，ALKBH5，ANGPTL2，ANXA11，APP，AQP5，ATCAY，ATP6V1G2，B4GALT3，BACH2，BAP1，BCAS3，BTN2A1，CARM1，CBX6，CDC42SE1，CDK16，CELSR2，CGREF1，CHDC2，CILP，CLCN2，CLIP3，CNTNAP4，CPEB2，CPLX4，CRTC2，CTDSP1，DCAF8，DDX11，DIDO1，DNAJC19，DPF3，DRAP1，DUSP16，DYNLL2，EFNB1，EIF4G1，ENC1，ERVFRD-1，ERVV-1，ESPL1，ESRRA，EVC，FAM172A，FAM21A，FIGN，FLNA，FLNB，FRMD4A，FUT1，GLYR1，GPCPD1，GPR123，GPT2，HSD17B12，HYDIN，INPP5B，IP6K2，ITSN1…	155
			hsa-miR-6132		ABCA2，ABTB1，ADAMTS6，ADCYAP1R1，AGO1，AKAP8，ALG14，ALG3，AMIGO1，AMIGO3，AMT，ANKS1A，AP2A1，APBB3，ARHGAP19，ARHGAP32，ARHGEF40，ATF6，ATG16L1，ATG9A，ATP10D，B3GAT3，BAZ2A，BCAR1，BCL2L13，BOD1L1，C10orf2，C10orf54，C1QTNF9，CACNA2D1，CACNB3，CACNG8，CALCOCO1，CAMTA2，CANX，CAPN13，CAPZA1，CASP10，CATSPERG，CD207，CD276，CD34，CD37，CDC42BPB，CDK16，CGGBP1，CGREF1，CHAT，CLTCL1，CMTM1，CNIH2，CNR1，COL4A2，COPS7A，CPLX2，CREG2，CRIP2，CSRP1，CST9，C…	361
			hsa-miR-641		ABCA1，ABI1，ABI2，ACP6，ACVR1C，ADAMTS5，ADIPOQ，AEBP2，AFAP1L1，AFAP1L2，AFF3，AFTPH，AGFG1，AGL，AGO3，AHCTF1，AHR，AICDA，AIF1L，AKIRIN1，ALCAM，ALDH1A3，ALDH3A2，AMOT，ANGPT1，ANGPT2，ANKRD13C，AP1G1，APBB2，ARF4，ARID4A，ARL15，ARL5B，ATE1，ATP11C，ATP2B1，ATP6AP2，ATP9A，B3GALTL，B4GALT6，BAG5，BARD1，BARHL2，BAZ1A，BCL10，BDP1，BIRC6，BNC2，BRAF，BRINP3，BTLA，C11orf49，C16orf52，CACNA2D1，CACNB4，CAMK4，CAMTA1，CAPN12，CAPZA2，CARD8，CARS，CAV2，CB…	692
			hsa-miR-6726-5p		APC，ARID1A，ARL3，ARPP21，ATAT1，ATP8A1，ATPAF1，ATXN2L，BCL7B，BLNK，C2CD2L，C5orf60，C6orf25，CD8B，CMTR1，COL8A2，COL9A2，CYP21A2，DCAF11，DDX11，DET1，DR1，FARSA，FST，GREB1L，GSTM5，HSPG2，IGFL3，ITGA3，KAT6A，KDM6B，KHNYN，LAMTOR3，LMCD1，LY6G6C，MTPN，ONECUT2，OR7D2，PCK2，PLK1，PLXNA4，PSMF1，RHOBTB1，RNF123，SCAMP3，SH3BGRL2，SKIV2L，SPRR1B，SYMPK，SYVN1，TAF6，TAPBP，TFE3，THPO，THRA，TTBK1，VPS36，ZNF280A，	58
			hsa-miR-6757-5p		AKAP10，AKTIP，ANGPTL3，APIP，APLP1，ARG2，ARHGAP29，ATP2B3，ATP2B4，ATP6V0D1，B2M，BCKDK，BCL6，C1orf56，CASK，CASP6，CCDC14，CCDC15，CCDC184，CCNY，CD59，CD5L，CDC42EP3，CDC73，CDK6，CEACAM7，CIITA，CNGB3，CNNM1，CNTN4，COL4A2，COQ10B，CPEB4，CREB1，CSF2RB，CUX1，CYP26B1，DIO1，DLX4，DYRK2，ENPP6，EPAS1，ERV3-1，ERVW-1，EXO5，FADS1，FAM126B，FAM155B，FBXO9，FKBP10，FKBP1B，FLNB，FNDC5，GALNT16，GIT2，GMEB1，GPR111，GRIPAP1，GRM1，GTF2H5，HDAC8，HMGXB3，HO…	172
			hsa-miR-6779-5p		A1BG，AAK1，ABCC1，ABCC12，ABI2，ABL2，ACKR2，ADA，ADAMTS4，AGO3，AHSA1，AJAP1，ALAD，AMIGO1，AMPH，ANAPC1，ANKRD54，AP1G1，APOL6，AQP2，ARID5B，ARL10，ATF7，ATP1A2，ATP6V0D2，ATP8A2，ATXN2L，AVIL，AVL9，BAZ2A，BAZ2B，BBS2，BCL9L，BCORL1，BLOC1S3，BLVRB，BMF，BMP1，C22orf46，C2CD3，C4orf26，C5orf45，CA6，CADM1，CALCR，CALD1，CALN1，CAMTA2，CASP10，CASP14，CBX5，CBX6，CCL26，CD300LD，CDC25A，CDH1，CDK16，CDK5RAP2，CEP41，CFLAR，CHMP7，CHTF8，CIRH1A，CLIP3，CNK…	445
			hsa-miR-6780b-5p		AADACL2，ABCC10，ABI2，ACSM1，ADAM19，ADAMTS4，ADAMTSL1，ADCY9，ADRA2A，ADSSL1，AGO3，AJAP1，ALDH18A1，ALPK3，ANAPC13，ANKRD17，ANO5，AQP1，ARAP1，ARHGAP44，ARHGEF2，ARHGEF6，ARPC4，ARPP19，ARPP21，ASF1A，ASH1L，ASIC1，ASXL3，ATF7，ATP1B2，ATP6V0A1，ATP6V1B1，ATP6V1B2，ATP6V1G2，ATRN，ATXN7L3，AURKC，BAZ2A，BBS9，BCAN，BCAS3，BCL2L1，BCL9L，BICD2，BNC2，BTRC，C14orf1，C15orf38，C1orf95，C1QTNF7，C2CD2L，C6ORF174，CA7，CACNA1E，CALCOCO1，CALN1，CAMK2N1，…	586
			hsa-miR-6782-5p		ACP6，ACTL7A，ACVR2A，ADCY4，AMER1，APEX1，APPBP2，ARSB，BNIP1，BRD7，CASP14，CBX5，CCAR2，CCDC3，CCP110，CCT2，CELF5，CEP350，CHST2，CLIP3，CNNM1，CNR2，CSNK1G1，CXCL17，DCAF12，DEPDC1B，DGCR2，DGKG，DMWD，DNAH12，DUS2，EMP2，ENTPD2，ESAM，FADS2，FAM156B，FBXO11，FOXP2，FOXP4，FZD8，GALNT14，GCNT3，GDI1，GIPR，GJA1，GPATCH8，GPHA2，GPR162，HOMEZ，IL18RAP，INA，ING4，ITCH，ITGA11，JAM2，KIF6，LCP1，LEMD2，LILRA4，LRRC3B，MAPRE2，MARCH2，MARK2，METTL12，MICB，M…	124
			hsa-miR-6795-5p		ACIN1，ACTR3，ADH4，AJAP1，ANKRD39，AP1G1，ARHGEF25，ARID5A，ARL4C，ARNT2，ARSB，ASNA1，ATG10，ATG2B，ATP1A3，ATXN2L，ATXN7L3，B3GAT1，BCHE，BCL2L1，BCL3，BCL7A，BMF，BRPF3，BRSK1，C4orf29，CADM4，CALM1，CAMLG，CAPZB，CBX6，CHAC1，CHD3，CHST1，CKMT1B，CMIP，CNKSR1，CNN1，CNTNAP1，COL1A1，CPLX2，CPNE5，CRTC1，CTDNEP1，DBF4B，DDX17，DNM3，DPF2，DPYSL3，DZIP1L，EFHD2，EFNA3，EIF4B，ERRFI1，EVL，FBN3，FBXO5，FGFBP1，FKBP3，FKBP6，FMO6P，FOXP4，FUT2，FXR2，G3BP2，G…	217
			hsa-miR-6805-5p		ACP2，ACP6，ADRA2C，AGAP2，AGAP3，AKT2，ASIC2，ATP2B2，BAIAP2L2，CADM4，CASC4，CCDC107，CD93，CDK16，CHD5，CHN1，CNTROB，CREM，CRIPT，CTNND2，DLX3，DVL3，ERF，EVX2，FAM174B，FCAMR，FOXN3，FPR3，GREM2，HEBP2，HEMK1，HIC2，HLCS，HMG20B，HSDL2，HSF4，JPH3，KMT2D，LEP，MED28，MXI1，MYRF，NAPA，NAV1，NFATC1，NOVA2，NR1D1，NTRK3，PARP9，PBX2，PDE6G，POLA2，PTP4A2，PTPRT，RBBP8NL，RBM25，RBM28，RIMS4，RPS6KB2，RPS6KL1，SALL2，SBK1，SH3D21，SH3PXD2A，SKP1，SLC25A27，SL…	92
			hsa-miR-6813-5p		ABLIM1，ACSL1，ADAM11，AGAP1，AGBL5，ANGPTL2，ANXA11，ANXA2，ARHGAP8，ATCAY，ATL2，ATP6V1G2，BAP1，BCAS3，BSND，BTN2A1，C1orf123，C1QTNF1，CARM1，CBX6，CDC42SE1，CDH16，CDK16，CES3，CGREF1，CHDC2，CHTOP，CIC，CLCN2，CLLU1，CNTNAP1，CPEB2，CPLX4，CRP，CRTC2，CSMD2，CTDSP1，DCAF8，DGKZ，DUSP6，EIF4G1，ENC1，EPB41L4B，ERVFRD-1，ERVV-1，ESPL1，EVA1C，EVC，FAM172A，FIGN，FLNA，FLNB，FRMD4A，GPT2，GRIK3，GTF2H5，HEG1，HFE，HSD17B12，INPP5B，KANK4，KCNC1，KCNH6，KC…	156
			hsa-miR-6846-5p		ABCC8，ABI3，ACKR2，ADAMTS13，ADCY4，AGAP2，AGRN，AHNAK，ANO8，APOL6，ARG1，ARHGEF2，ARID5A，ATE1，ATF7，ATP2B2，ATXN2L，ATXN7L3，B3GNT3，B3GNT7，BBS4，BCL6，BGN，BLOC1S3，BMP1，BRI3BP，BZRAP1，CACNA2D3，CACNB3，CALCOCO2，CALN1，CAMTA2，CCNG2，CD6，CDK16，CDK6，CHP2，CHPT1，CHRD，CLASRP，CNN1，CNPY3，CNTN6，CNTROB，CPLX2，CSNK2B-LY6G5B--991，CTNND2，CYC1，CYFIP2，CYP26B1，DBF4B，DENND1C，DENND6B，DEPDC1B，DHDDS，DISC1，DNAJC14，DNHD1，DNPEP，DUSP8，EHD2，E…	274
			hsa-miR-6848-5p		ABCC8，ABI3，ACKR2，ADAMTS13，ADCY4，AGAP2，AGRN，AHNAK，AMOTL1，ANO8，APOL6，ARG1，ARHGEF2，ARID5A，ATE1，ATF7，ATP2B2，ATXN2L，ATXN7L3，B3GNT3，B3GNT7，B4GALT1，BBS4，BCL6，BGN，BLOC1S3，BMP1，BRI3BP，CACNA2D3，CACNB3，CALCOCO2，CALN1，CAMTA2，CCNG2，CD300LF，CD6，CDK16，CDK6，CHP2，CHPT1，CHRD，CLASRP，CNN1，CNPY3，CNTN6，CNTROB，CPLX2，CSNK2B-LY6G5B--991，CTNND2，CYC1，CYFIP2，CYP26B1，DBF4B，DENND1C，DEPDC1B，DHDDS，DISC1，DNAJC14，DNHD1，DNPEP，DUSP…	269
			hsa-miR-6870-5p		ABCG4，ABHD1，ABI2，ABLIM3，ACE，ACRBP，ACTB，ACTR1A，ADAM33，ADORA3，AFAP1，AGAP2，AGBL5，AGO1，AHCY，AKAP1，AKAP3，ALX4，ANKRD26，AP2M1，AP3B2，APBA1，APOC2，AQP10，ARNTL，ATCAY，ATF7，ATN1，ATP9A，ATXN1L，ATXN2L，ATXN7L3，AUP1，AVPR2，BAZ2A，BCL9L，BHLHE41，BIRC2，BPIFB2，BRAF，BRAP，BSN，C12orf76，C1orf198，C9orf91，CABP7，CADM4，CALD1，CALM1，CAMK1D，CAMK4，CAPRIN2，CARD8，CBLN1，CBX5，CBX6，CCBE1，CCDC184，CCDC67，CCL22，CEBPG，CELF3，CELSR2，CENPT，CEP…	517
			hsa-miR-7111-5p		ABI2，ABLIM3，AC004381.6，ACRBP，ACTB，ACTR1A，ADAM33，AFAP1，AGAP2，AGBL5，AGO1，AKAP1，AP2M1，APBA1，APOM，ARF5，ARNTL，ATCAY，ATF7，ATN1，ATP6V0E2，ATXN1L，ATXN2L，ATXN7L3，AUP1，BCL7A，BCL9L，BHLHE41，BRAF，BSN，C12orf76，C18orf54，C1orf198，C1orf85，C6orf106，C9orf91，CABP7，CADM4，CALB2，CALD1，CAMK1D，CARD8，CBLN1，CBX5，CBX6，CCBE1，CCDC184，CCDC67，CCL22，CD34，CDC42BPG，CEBPG，CELF3，CELSR2，CGREF1，CHPF，CHTOP，CIDEB，CLDN9，CLEC12B，CNDP1，CNIH…	421
			hsa-miR-7112-5p		BMP4，BOLL，C17orf70，C2orf69，COL1A1，CTD-2370N5.3，IL17RC，MEGF10，MUC12，PELI3，RBM14，RHEB，RILP，SMUG1，SYT3，	15
			hsa-miR-8072		ARL2-SNX15，CLPTM1，CNTROB，EVX1，P2RX4，PCDHA1，PCDHA10，PCDHA11，PCDHA12，PCDHA13，PCDHA2，PCDHA3，PCDHA4，PCDHA5，PCDHA6，PCDHA7，PCDHA8，PCDHAC1，PCDHAC2，POU3F3，	20
CC	GO:0043234	protein complex		30		1061
			hsa-miR-1231		AIF1L，APC，APPL2，ASH2L，BCKDHB，BLOC1S5-TXNDC5，BNIP1，BTRC，CACNA1A，CACNG8，CAPZB，CISD2，CSPP1，DST，DYNC2H1，EIF4B，EML5，FLG，FMN1，GNAI2，GNAI3，GNAS，GRIN2B，GSK3B，HAT1，HDGF，IGF1，KMT2C，MCRS1，MSH6，MYH10，MYH11，NCAPD3，NCKAP1L，NOTCH2，NTRK2，PHC1，PIK3C2G，PKD2L1，PNN，PRKCI，PSME2，RNASEH2A，SMAD4，SMAD6，SMARCA2，SMG6，SNX1，SNX4，STRN4，UBE2N，VAC14，	52
			hsa-miR-134-5p		BARD1，C3orf58，CAND1，CAPRIN2，CASC3，CASC5，CDK13，CHRNA7，CISD2，CLCC1，COL5A2，CPSF6，DNAJC10，DST，EIF3F，ELP2，EML4，GABRA4，GABRG1，GLDN，GNAL，GRAMD3，GRIK2，GRIN2B，HDAC5，HOOK3，INA，ITGB1，ITGB8，JADE2，KAT6B，KCNMB3，KIF23，KPNA3，KRT12，LEPR，MAGI2，MED13，MYO5C，NAA50，NABP1，NDUFC1，NEK7，OSMR，PAWR，PEX11A，PIK3C2A，PIK3CA，PKD2，PLXNA4，RAN，REV3L，RGPD8，RHOQ，RIMS2，SCN5A，SMAD6，SMARCA1，SPAG6，SUMO3，TAB1，TCHP，TRDN，TRIM27，VTI1A，WDR77，…	68
			hsa-miR-3180		ABCA2，AKT1S1，CPLX1，CTBP1，EP400，GRIN1，HDAC11，INA，JUND，KRTAP4-4，MEN1，PAX2，REPIN1，	13
			hsa-miR-3613-5p		APC，APPBP2，ARIH1，BRCA1，CAMK2D，CDK13，CDK6，CHURC1-FNTB，CLOCK，CNOT4，COL5A2，COPS3，DMD，EIF4A1，ERCC8，EXOC4，FIGN，GABBR1，GATA2，GLRA1，GLRA4，GPD2，GRID2，HCK，ID2，IGF1R，ITPR1，ITPR2，KDM2B，KIF24，KLHL8，LMNB2，MCM2，MEF2C，NCF4，NCKAP1，NCKAP1L，NDUFS8，NUDT21，NUP54，PATL1，PCCB，PIGP，PIGT，PITX2，PKD2L1，POLDIP3，PPARGC1A，PRKAR1A，PSMD3，RAB10，RAD50，REST，RFX3，SEC24D，SMC4，SMURF2，STK11，THOC2，TIMM10B，TTC8，TTLL1，UBE2D2，USP14，	64
			hsa-miR-3935		ABI2，ARNTL2，BAZ1A，BUB3，CACUL1，CAPZB，CDC73，CLIP1，COL15A1，CUL2，DNAJC10，ECT2，EIF3M，GABBR1，GABRA4，GLRA1，GLRA3，GUCY1A3，HAUS2，KCNA5，KCNJ6，KIF15，KRTAP20-3，MYOM1，NAA10，NUP155，OSTC，PGM5，PMS1，PSME4，RBL1，RMDN2，RNF144B，RSF1，SMAD5，STK11，TCIRG1，THEMIS，TMED7，TSHR，TUBE1，ZNF207，	42
			hsa-miR-3937		C1QA，CSDE1，KRT23，	3
			hsa-miR-4467		KANSL3，MYO1G，	2
			hsa-miR-4492		ABCA2，ABCF2，ADD1，ARNTL，ATRX，BAP1，BCAS3，BPTF，BTRC，C17orf70，CACNA1G，CACNB3，CAMK2G，CHRNA4，CLIP2，CNOT1，CNOT10，CNOT3，CNTNAP1，COL20A1，COPS7B，CPLX2，CTBP1，DKFZP686D09174，DNHD1，DNM1，DPM2，EIF4EBP1，ELL，EPN2，ERBB2，ERC1，ESPN，FBXW8，FLNA，GAS2L1，GLRA4，GNAT1，GNG13，GOSR1，GPR37L1，GRIK3，GRIN2B，GSK3A，GTPBP1，HES6，HID1，HLA-DOB，HLA-DQA1，HLA-F，HMGXB4，IGF2BP1，INTS9，IPO4，ITGA5，ITGB2，JADE2，KCNJ5，KCNS1，KCTD10，KIF13A，KIF21B，K…	116
			hsa-miR-4505		ABCA2，ABCF2，ADRB3，ARHGEF2，ARNT，ATG3，ATP1B2，BABAM1，BBS1，BBS2，BTRC，C1QTNF6，CACNA1E，CACNB3，CACNG8，CALM3，CBLL1，CFLAR，CLCC1，CNOT1，CNOT3，CNTFR，COL20A1，CPLX2，DBNL，DES，DNAJC10，DNHD1，EDA，ERBB2，FBXO44，FBXW11，FLNA，GLRA1，GNG13，GPR37L1，HADHA，HAUS5，HDAC5，HLA-F，HMGA1，HMGXB4，IGF2BP1，IL12RB1，INA，ITGAL，ITGB4，JADE2，KAT2A，KCNB1，KCNJ6，KIF24，KIF6，KRT5，LAS1L，MED1，MED15，MEF2BNB-MEF2B，MEN1，MMS19，MYH14，MYL6，MYO10，MYO18A，N…	94
			hsa-miR-4508		BPTF，VPS37D，	2
			hsa-miR-4649-5p		ATP6V1G2-DDX39B，DDX39B，SMG6，	3
			hsa-miR-4706		ESPN，KIF1C，PFDN6，TAF3，	4
			hsa-miR-4793-5p		ABI2，APP，APPBP2，ASH2L，BASP1，C8A，CACUL1，CBX5，CCT3，CCT6A，CD247，CD48，CEP57，CEP76，CHMP7，CHTOP，COPA，DAG1，DISC1，DYNLL2，EIF2B5，EMC10，ENC1，FANCG，FMN1，FNTA，GABRB3，GOSR1，H3F3B，HLA-DRB1，HPS4，KIF23，KLHL2，KMT2C，KMT2E，LIN52，METTL3，MGA，MR1，MYO5A，NDC80，NEK2，NTRK2，NUPL1，PIK3R1，PSMD1，SCN2A，SEC24B，SEC31B，SMAD4，SMARCC1，SNX1，SUPT3H，TSG101，UBE2D2，USP47，	56
			hsa-miR-5195-3p		ABI2，ACTB，ACTL6A，ACTR3，ADRB3，AP1G1，AP2B1，AP3S1，APPBP2，APPL1，ATXN7L3，BCR，BIRC2，BLOC1S6，BRCC3，CACNA1D，CACNB2，CAMK1D，CAPZB，CATSPERB，CDK6，CISD2，CLIP1，CLOCK，CNEP1R1，COL24A1，CPEB3，CTNNBIP1，CUL5，DAB2，DNAH1，DNAH14，DNAH2，DNAH3，DPYSL2，DST，DYNC2LI1，EIF3G，EIF3J，EIF4A2，EPRS，ERBB4，ERLIN1，EXOC2，FAM110C，FLT1，GLRA1，GPD2，GRAMD3，GRIN2B，H2AFX，HAUS1，HIST2H2BF，IFT122，IFT172，IGF1R，INTS6，INTS9，ITGB8，IVNS1ABP，JPH1，KCNA4，…	137
			hsa-miR-6085		APP，ATP6V1G2，BAP1，BCAS3，CBX6，CLCN2，DCAF8，DPF3，DYNLL2，ENC1，FAM21A，FIGN，FLNA，KMT2D，KRT82，LARP1，MAPRE1，NPAS2，SCN8A，SENP3，SETD1B，SGIP1，SHISA9，SMARCD1，SUPT3H，TTC30B，TULP3，ZDHHC9，ZFHX3，	29
			hsa-miR-6132		ABCA2，ADCYAP1R1，AP2A1，BAZ2A，C1QTNF9，CACNA2D1，CACNB3，CACNG8，CANX，CAPZA1，CASP10，CATSPERG，CD34，CLTCL1，CNIH2，COL4A2，COPS7A，CPLX2，CUL9，DBNL，DNAH10，DNHD1，E2F3，E2F7，EP400，FBF1，GAS2L1，GLB1L2，GNAT1，GRM7，IRF9，JADE2，KANSL3，KCTD13，KIF21B，KMT2D，KPNA1，LDLRAP1，LRP8，LRRC16A，LRRC49，MAP10，MAP1A，MAPK8IP2，MCRS1，MEAF6，MED24，MSL1，MSL2，MTTP，NARFL，NAT9，NDUFB10，NES，NOTCH3，NR6A1，NTRK3，NUP153，P2RX1，PAX2，PAXIP1，PBXIP1，PELP1…	96
			hsa-miR-641		ABI1，ABI2，ACVR1C，ADIPOQ，AEBP2，AFTPH，AGFG1，AGL，AHCTF1，AHR，AICDA，AIF1L，AMOT，AP1G1，ARID4A，BARD1，BAZ1A，BCL10，CACNA2D1，CACNB4，CAPZA2，CARD8，CAV2，CBX5，CCNT1，CD3EAP，CD8A，CD8B，CDC16，CDK14，CDK6，CEP97，CHD6，CHRNA7，CHTOP，CNOT2，CNOT6，CNTNAP2，COL24A1，COL4A3，COLEC12，CPSF6，CPSF7，DBT，DCAF10，DCAF7，DCUN1D1，DDX3X，DNAJC10，DR1，DYNC1LI2，EIF3J，EIF4A2，EIF4E，EIF4E3，EIF4G2，EXOC6，FAF1，FBXO21，FGFR1，FGL2，FMN1，GABRA4，GABRB2，GAN…	178
			hsa-miR-6726-5p		APC，ARID1A，ARL3，CD8B，COL8A2，COL9A2，DCAF11，DR1，ITGA3，KAT6A，LAMTOR3，MTPN，PLK1，PLXNA4，PSMF1，SKIV2L，TAF6，TAPBP，	18
			hsa-miR-6757-5p		AKTIP，ATP2B4，ATP6V0D1，B2M，BCKDK，CCNY，CDC73，CDK6，CNGB3，COL4A2，CSF2RB，DYRK2，EPAS1，FBXO9，FKBP1B，GRM1，GTF2H5，HDAC8，IFT80，INA，INVS，JARID2，KIF11，KMT2C，KRT74，LIN7C，MYO6，NPHS2，PAFAH1B1，PIK3CB，PSMB2，PYURF，RGP1，RQCD1，SCN3B，SEC24A，SMDT1，SNAP47，XPO7，	39
			hsa-miR-6779-5p		ABI2，ACKR2，ANAPC1，AP1G1，AQP2，ATP1A2，ATP6V0D2，BAZ2A，BBS2，BLOC1S3，BMF，CASP10，CBX5，CBX6，CDH1，CDK5RAP2，CFLAR，CHMP7，CIRH1A，CNOT3，COG5，COL11A2，COL1A1，COL27A1，CPSF3L，CSNK2A1，DAG1，DBNL，DCAF8，DCX，DERL1，DISC1，DNAH10，FBXO44，FKBP1B，GAN，GDI1，GEMIN6，GNAT1，GRIK3，GRIK5，GRIN2B，GSK3B，GTF2H5，HAUS5，HDAC9，HMGA2，HMGXB4，HOXC10，IGF2BP1，IL12RB1，INO80C，KATNAL1，KCNIP2，KCNJ3，KCNJ5，KCNJ6，KLHL20，KMT2C，LDLRAP1，MAP3K13，MAPK1，MA…	113
			hsa-miR-6780b-5p		ABI2，ADRA2A，ANAPC13，ARHGEF2，ARPC4，ASF1A，ATP1B2，ATP6V0A1，ATP6V1B1，ATP6V1B2，ATP6V1G2，ATXN7L3，AURKC，BAZ2A，BBS9，BCAS3，BCL2L1，BTRC，C1QTNF7，CACNA1E，CATSPERG，CC2D2A，CCDC113，CDK12，CEP170，CHRNB2，CLIC4，CLOCK，CLTC，CNIH3，CNOT6L，CNOT8，COG6，COPZ1，CSNK2B-LY6G5B--991，CUL3，DDX19A，DNAJC10，DR1，EDA，EIF3D，FAM186B，FBXO44，GABBR1，GABRE，GATAD2B，GDF11，GDI1，GJB4，GLRA1，GLRA4，GRIA1，GRIN2B，H2AFJ，HDAC1，HFE，HLA-DQA1，HLA-G，HMGA1…	126
			hsa-miR-6782-5p		ACTL7A，ACVR2A，APPBP2，BNIP1，CBX5，CCAR2，CCP110，CCT2，DCAF12，DNAH12，FBXO11，GDI1，GJA1，INA，ING4，ITGA11，KIF6，LCP1，MARK2，MYH14，MYH15，NLRP1，POLR2L，PSMD1，RFFL，RPRD2，SETD1A，SMAD3，SPTB，SYP，TIMM50，TOMM20，TUBB4A，UBAP2L，VAMP2，	35
			hsa-miR-6795-5p		ACIN1，ACTR3，AP1G1，ATP1A3，ATXN7L3，BCL2L1，BCL3，BMF，BRPF3，CALM1，CAPZB，CBX6，CHD3，CNTNAP1，COL1A1，CPLX2，CTDNEP1，DNM3，DPYSL3，EIF4B，GABBR1，GATC，GDI1，GRIN2B，HDAC9，HNRNPU，HOXC10，HSPB1，KCNA5，KCNC3，KCND3，KCNJ6，LAT，MAP6，MED14，MED17，MED26，MUSK，NFIC，NUMA1，PEA15，PI4K2A，PLXNA2，POLR2M，PPP1R9B，PRKACA，RGS19，RPA1，RYR2，SDC1，SEC31B，SHOC2，SHROOM2，TUBB4A，UBE2V1，UXT，VAMP2，	57
			hsa-miR-6805-5p		BAIAP2L2，CHD5，KMT2D，NAV1，NTRK3，POLA2，SH3PXD2A，SKP1，TP63，TSHR，VPS33A，	11
			hsa-miR-6813-5p		ANXA2，ATP6V1G2，BAP1，BCAS3，BSND，C1QTNF1，CBX6，CHTOP，CLCN2，CNTNAP1，DCAF8，ENC1，FIGN，FLNA，GRIK3，GTF2H5，HFE，KCNC1，KCNJ5，KLHL3，KMT2D，LARP1，MAPK1，MAPRE1，MPHOSPH6，NPAS2，PLXDC1，PPP2R2D，SCN8A，SHISA9，STON1，SUPT3H，TADA1，TULP3，	34
			hsa-miR-6846-5p		ABCC8，ACKR2，ARHGEF2，ATXN7L3，BBS4，BLOC1S3，CACNB3，CDK6，CPLX2，CSNK2B-LY6G5B--991，DISC1，DNHD1，ERCC1，GEMIN8，GRIK2，HAUS6，HCK，HCLS1，HDAC7，ICE2，ING4，INTS3，ITGA5，KCNC3，KCNS2，KMT2D，KRT27，LAMTOR1，LIMS1，MCM7，MEF2BNB-MEF2B，MYO18A，NFIC，NOTCH3，PELP1，POLA2，POLR2E，PPP2R5D，PRPSAP2，SESTD1，TEKT4，TMOD1，TNKS1BP1，TRIM27，TSHR，UBE3A，VAMP2，VPS33A，ZC3H11A，	49
			hsa-miR-6848-5p		ABCC8，ACKR2，AMOTL1，ARHGEF2，ATXN7L3，BBS4，BLOC1S3，CACNB3，CDK6，CPLX2，CSNK2B-LY6G5B--991，DISC1，DNHD1，ERCC1，GEMIN8，GRIK2，HAUS6，HCK，HCLS1，ICE2，IL4R，ING4，INTS3，IPO4，ITGA5，KCNC3，KCNS2，KMT2D，KRT27，LIMS1，MCM7，MEF2BNB-MEF2B，NFIC，NOTCH3，PELP1，POLA2，POLR2E，PPP2R5D，PRPSAP2，RELA，SESTD1，TMOD1，TRIM27，TSHR，UBE3A，VAMP2，VPS33A，VPS53，ZC3H11A，	49
			hsa-miR-6870-5p		ABI2，ACTB，ACTR1A，AP2M1，AP3B2，APBA1，ARNTL，ATXN7L3，BAZ2A，BIRC2，BRAP，CALM1，CAMK1D，CAPRIN2，CARD8，CBX5，CBX6，CCBE1，CENPT，CLIP2，CNIH2，CNST，CPLX2，CSF1R，CSF2RB，CSNK2B-LY6G5B--991，DCAF11，DLG4，EIF5AL1，EXOSC3，FBXO11，GATAD2B，GDI1，GLDN，GMPR，HDAC8，HLA-DQB2，HMGA1，HNF1A，IGF1，IGF2BP1，ITGA3，JAZF1，KAT2A，KCNC3，KCNH4，KCNJ6，KIFC2，KMT2D，KRT1，KRTAP10-10，LAS1L，LMNA，MAGT1，MAP1A，MAP1S，MAP7D1，MEAF6，MED1，MED19，MUSK，MYL12A，NDE…	105
			hsa-miR-7111-5p		ABI2，ACTB，ACTR1A，AP2M1，APBA1，ARNTL，ATP6V0E2，ATXN7L3，CAMK1D，CARD8，CBX5，CBX6，CCBE1，CD34，CHTOP，CNIH2，CNST，CNTNAP1，COL8A2，CPLX2，CSF1R，CSNK2B-LY6G5B--991，CXADR，DCAF11，EXOSC3，FBXO11，GATAD2B，GDI1，GLDN，HCFC1，HDAC8，HDAC9，HMGA1，HNF1A，HNRNPU，IGF1，IGF2BP1，ITGA3，KCNC3，KCNH4，KCNJ6，KIFC2，KMT2D，KRT1，KRTAP10-10，LAS1L，LMO4，LRP4，MAGT1，MAP1A，MAP1S，MAP7D1，MBD2，MEAF6，MED1，MED19，MYL12A，NCOR2，NDEL1，NFIC，PELP1，PHC2，PIGS，…	92
			hsa-miR-7112-5p		C17orf70，COL1A1，RBM14，RILP，	4
CC	GO:0005829	cytosol		30		771
			hsa-miR-1231		AJUBA，ALMS1，APC，AZIN1，BTRC，CAPZB，DNAJB5，DST，DTYMK，DYNC2H1，EIF4B，EVI5，FGFR1OP，GNAI2，GNAS，GSK3B，IST1，KYNU，MAP2K4，MAPK10，MECP2，MYH11，N4BP2，NCKAP1L，NTRK2，NUDT15，OAS2，PIK3C2G，PLEKHG2，PRKCI，PSME2，RPS17L，RPS6KB1，SMAD4，SMAD6，SMG6，SNX1，STAT1，TANK，TNRC6B，UBE2N，WIPF1，	42
			hsa-miR-134-5p		ARHGAP8，BLNK，BRAF，CAMK4，CAPNS1，CASC3，CASC5，CD28，CEP41，DST，EIF3F，FAU，FER，GNE，HDAC5，HSH2D，ITSN1，KIF23，KPNA3，LCP2，LMOD1，MOCOS，PDE1C，PDLIM5，PHKB，PHLPP2，PIK3C2A，PIK3CA，PLCH1，RAN，RHOQ，SMAD6，SPTAN1，STAT5B，TAB1，USP9X，WDFY1，WDR77，WWC1，WWOX，YAP1，ZMYM2，	42
			hsa-miR-3180		AKT1S1，ALOX5AP，BBC3，CPLX1，CTBP1，MEN1，PLEC，REPIN1，TRIO，	9
			hsa-miR-3613-5p		AGO3，AKR1B1，ALDH1A2，ANK2，APC，ARHGAP19，ARIH1，ATG7，BLMH，CAMK2D，CARM1，CDK6，CHN1，CLOCK，CNOT4，CRKL，CRYZL1，CTSH，DMD，EIF4A1，FAU，HCK，ID2，MAP3K1，MEF2C，MEMO1，MYB，NADSYN1，NCF4，NCKAP1，NCKAP1L，NDRG2，PATL1，PCCB，PDE8A，PPARGC1A，PPM1A，PRKAR1A，PSMD3，REST，RPS11，SEC24D，SMC4，SMG9，SMURF2，STARD8，STK11，TARS，TNRC6B，UBC，UBE2D2，UBE2D3，XAF1，YWHAE，	54
			hsa-miR-3621		ARHGEF18，USP19，	2
			hsa-miR-3935		ABI2，ACSS2，AKAP1，BID，BUB3，CADPS，CAPZB，CLINT1，CLIP1，CUL2，CYTH3，DNAJA2，ECT2，FES，FGFR1OP，GRIP1，HAUS2，IDE，ITGB1BP1，KIF15，KPNA4，LNPEP，MAPK13，MLLT4，MOB1A，NUDT3，PSME4，SMAD5，STAT3，STK11，SYDE2，TXLNG，USP7，	33
			hsa-miR-3937		ARHGAP19，ARHGEF3，EIF4G1，SMG1，TAB2，	5
			hsa-miR-4467		TKT，	1
			hsa-miR-4492		ABR，ACSS2，ADD1，AGO1，ARAP3，ARHGAP1，ARHGAP36，ARHGAP39，BTRC，CABLES1，CACNB3，CAMK2G，CENPP，CNOT1，CNOT10，CNOT3，CPLX3，CTBP1，DKFZP686D09174，DNAJB5，DPYSL5，EIF4EBP1，EIF4G1，FAM213B，FAM83G，FARSA，FLNA，FLNB，FOSL1，GNAT1，GSK3A，GTPBP1，IGF2BP1，IP6K1，ITCH，KCNIP3，KIF3C，KRT5，KSR2，LZTS1，MAPK1，MAPKAPK3，MARS，MECP2，MEN1，MINK1，MOCS1，MYLK，MYO1C，NAPA，NCKIPSD，NCS1，NFATC2，NGFR，OBSCN，PACS1，PDE1B，PDE4D，PELI3，PFKFB3，PIK3R5，PLA2G2…	90
			hsa-miR-4505		ABR，AGO1，AGO3，AMOTL2，ARAP3，ARHGAP32，ARHGDIA，ARHGEF2，ATG3，BAIAP2，BBC3，BCAR1，BTRC，CACNB3，CALM3，CENPP，CFLAR，CHAT，CNOT1，CNOT3，DBNL，DES，EIF4G1，ESPL1，FBXW11，FKBP1A，FLNA，GPI，GSTM4，HDAC5，HIF3A，HMGA1，IGF2BP1，IRF7，ITSN1，KRT5，KSR2，MEMO1，MEN1，MYL6，MYLK，MYO10，NCS1，NUMA1，PACS1，PDE4D，PFKFB4，PLA2G2F，PLEC，PLEKHA5，PMM2，PPIP5K1，PPP2R2A，PRKCA，RBM38，RIPK1，RPL28，SEC24D，SH2B1，SH3KBP1，SMAD3，SMG7，SORBS1，STARD5，SYNJ1，TGM2…	73
			hsa-miR-4649-5p		EGLN1，EXOC5，GNB2L1，HPD，MAP2K4，SKAP2，SMG6，	7
			hsa-miR-4706		DDC，	1
			hsa-miR-4793-5p		ABI2，ACO1，APP，ARHGAP11A，CCT3，CCT6A，CEP57，CEP76，CHMP7，COPA，CTPS2，DYNLL2，EIF2B5，FAM13A，FNTA，FOXO1，HIF1AN，KIF23，LYPLA1，MYO5A，NDC80，NEK2，NTRK2，PCTP，PDCD10，PIK3R1，PPM1A，PPP6C，PRKCE，PRMT3，PSMD1，RAF1，RPL32，SEC24B，SMAD4，SNX1，STAG1，TARS，TNRC6A，UBE2D2，WASL，WIPF2，	42
			hsa-miR-5195-3p		ABI2，ABR，ACTB，ACTG1，ACTR3，AP1G1，AP2B1，APPL1，ARHGAP12，ARHGAP17，ARHGAP24，ARHGAP31，BAG4，BCAT1，BCR，BIRC2，BLOC1S6，CAPZB，CDK6，CHP1，CLINT1，CLIP1，CLOCK，CRKL，CTNNBIP1，CUL5，CYFIP2，DPYSL2，DST，DYNC2LI1，ECHDC1，EIF3G，EIF3J，EIF4A2，ELMO1，EPB41L1，EPRS，EPS15，ERBB4，ERF，ETNK1，FLNB，FOXO1，GABARAPL2，GMIP，GRB10，GRHPR，HTR2A，KLHL3，LARP4B，MLXIPL，MTMR14，MYO5A，MYO6，NEDD4L，NET1，NUPL2，PAFAH1B1，PAFAH1B2，PAN2，PCBP2，PDCD4，PGM3，PH…	98
			hsa-miR-6085		AGBL5，APP，ATP6V1G2，CARM1，DUSP16，DYNLL2，EIF4G1，ESPL1，FLNA，FLNB，INPP5B，ITSN1，LGALS4，LSM4，MAPRE1，MINK1，NGEF，NGFR，NPAS2，PACS1，PLA2G6，RNF25，STARD8，THRA，UBA6，VPS26B，WASL，	27
			hsa-miR-6132		AGO1，AP2A1，ARHGAP19，ARHGAP32，BCAR1，CACNB3，CAPZA1，CASP10，CHAT，CTNND1，DBNL，DNAJB5，ESPL1，FAM129B，FGF1，GNAT1，KPNA1，KSR2，LDLRAP1，LHPP，LRRC16A，MAP1A，MTR，NCDN，NOTCH3，NUDT5，PBXIP1，PCBP3，PFKL，PIK3AP1，PIK3C2G，POLR2F，POLR3D，PRMT5，PSMD4，PSME3，PTK2B，PUM1，RNF146，RPL28，RQCD1，STAT6，STRADA，SYK，TARBP2，TBC1D17，TNFSF13，TNKS1BP1，TNPO1，TUB，UBA7，ULK1，ULK3，VAV3，WDTC1，WIPF2，	56
			hsa-miR-641		ABI1，ABI2，AFTPH，AGL，AGO3，AHCTF1，AMOT，AP1G1，ARF4，BCL10，BRAF，CACNB4，CAMK4，CAPZA2，CARS，CDC16，CDK14，CDK6，CNOT2，CNOT6，DAAM1，DCP2，DUSP3，DYNC1LI2，EIF3J，EIF4A2，EIF4E，EIF4E3，EIF4G2，ENAH，EPS15，ETF1，FAF1，FGD4，FOXO1，GABRB2，GBE1，GRIP1，HSPA8，HTR2A，IRS1，IRS2，ITCH，KALRN，KIF5A，KSR2，LNPEP，MAP1B，MAP3K1，MAP3K7，MAPK10，MAPK8，MID1IP1，MTAP，MTMR6，NCKAP1，NMT2，OGT，OPHN1，OSBPL3，PAK2，PCCB，PDE10A，PDE1A，PDE5A，PELI2，PFKFB2，PIK3…	115
			hsa-miR-6726-5p		APC，BLNK，FARSA，GSTM5，MTPN，PLK1，PSMF1，RHOBTB1，THRA，VPS36，	10
			hsa-miR-6757-5p		AKAP10，APIP，ARHGAP29，CASK，CASP6，CDK6，CUX1，EPAS1，EXO5，FKBP1B，FLNB，FOSL1，HDAC8，IL22RA2，KIF11，MAPK7，MYO6，PAFAH1B1，PDE7A，PIK3CB，PLEKHG2，PSMB2，RGP1，RQCD1，SEC24A，SH3KBP1，STARD13，	27
			hsa-miR-6779-5p		ABI2，ABL2，ADA，AGO3，ALAD，ANAPC1，AP1G1，BLOC1S3，BLVRB，BMF，CALD1，CASP10，CDC25A，CDK5RAP2，CEP41，CFLAR，CHMP7，CNOT3，CSNK2A1，DBNL，DCX，DFFA，DTX4，FGD1，FKBP1B，GDI1，GEMIN6，GNAT1，GNL1，GSK3B，GSTM4，IGF2BP1，IRF8，ITSN1，KSR2，LDLRAP1，LHPP，MAP3K12，MAPK1，MAT2A，MEN1，MTR，NCKAP1L，NOS1，PAK1，PARVB，PCTP，PEX19，PHLPP2，PIK3C2G，PLEKHA5，POLR3D，PRKAG3，PRKCA，PRMT6，PSMD3，PSME3，RASGRF1，RHOJ，RPL15，RPS29，RPS6KA2，RSU1，SAR1B，SAV1，SGK1，S…	77
			hsa-miR-6780b-5p		ABI2，ADSSL1，AGO3，ARAP1，ARHGAP44，ARHGEF2，ARHGEF6，ARPC4，ATP6V1B1，ATP6V1B2，ATP6V1G2，BCL2L1，BTRC，CA7，CDA，CEP192，CHP1，CLIC4，CLOCK，CLTC，CNOT6L，CNOT8，COPZ1，DNAJA2，DNAJB5，DOK1，EIF3D，EIF5B，EPB41L1，FOXO3，GAB2，GDI1，GYS2，HDAC1，HMGA1，HMOX1，IGF2BP1，ITSN1，KALRN，KIF3A，KPNA4，KSR2，MAP2K6，MAP3K12，MAPK1，MINK1，MMACHC，MOCS1，MVD，N4BP2，NANS，NOS1，PATL1，PDE1C，PELI3，PI4KB，PIK3R3，PIP5K1B，PLA2G4F，PLCH1，POLR2K，RAB3A，RAP1A，RHO…	87
			hsa-miR-6782-5p		AMER1，CCP110，CCT2，DEPDC1B，GDI1，GJA1，ITCH，LCP1，NFATC2，NLRP1，PDE6D，POLR2L，PSMD1，REL，RPS6KA1，SMAD3，SPTB，TUBB4A，WIPF3，	19
			hsa-miR-6795-5p		ACIN1，ACTR3，ADH4，AP1G1，ARHGEF25，BCL2L1，BMF，BRPF3，CALM1，CAPZB，CHAC1，CNBD2，DPYSL3，EIF4B，EVL，FBXO5，FKBP6，GDI1，GIMAP6，GSTO2，HSF2BP，HSPB1，MECP2，MINK1，N4BP2，NFU1，NUMA1，PDE4C，PGM1，PI4K2A，PRKACA，RASA4，SH3KBP1，STEAP2，THRA，TNRC6B，TUBB4A，UBE2V1，ZFP36L1，ZNRF1，	40
			hsa-miR-6805-5p		AKT2，CHN1，ERF，HLCS，NAPA，NFATC1，SKP1，TNRC6B，TP53INP2，TP63，	10
			hsa-miR-6813-5p		AGBL5，ARHGAP8，ATP6V1G2，CARM1，DUSP6，EIF4G1，ESPL1，FLNA，FLNB，INPP5B，KLHL3，LCMT1，LGALS4，MAPK1，MAPRE1，MINK1，NPAS2，PACS1，RNF25，STARD8，TKT，UBA52，VPS26B，WASL，	24
			hsa-miR-6846-5p		AHNAK，ARG1，ARHGEF2，BLOC1S3，CACNB3，CDK6，CYFIP2，DEPDC1B，FNDC3A，FOXO4，GCK，GEMIN8，HCK，IRF5，ISYNA1，KPNA2，KPNA4，LIMS1，LSG1，MCM7，MECP2，MINK1，NAPA，NCDN，NFU1，NOTCH3，OAS2，PDE4A，PLEC，POLR2E，PPP1R15A，PPP2R5D，PRKAA2，PRKCA，RASA4，RHOG，RLBP1，SMG5，TAT，TGM2，THRA，TMOD1，TNKS1BP1，TRIM37，UBE2M，UBE3A，VPS36，	47
			hsa-miR-6848-5p		AHNAK，AMOTL1，ARG1，ARHGEF2，BLOC1S3，CACNB3，CDK6，CYFIP2，DEPDC1B，FNDC3A，FOXO4，GCK，GEMIN8，HCK，IRF5，ISYNA1，KPNA2，KPNA4，LIMS1，LSG1，MCM7，MECP2，MINK1，MOB1B，NAPA，NCDN，NFU1，NOTCH3，OAS2，PDE4A，PLEC，POLR2E，PPP1R15A，PPP2R5D，PRKCA，RASA4，RELA，RHOG，SMG5，TAT，TGM2，THRA，TMOD1，TRIM37，UBE2M，UBE3A，	46
			hsa-miR-6870-5p		ABI2，ACTB，ACTR1A，AGBL5，AGO1，AHCY，AKAP1，AP2M1，BIRC2，BRAF，CALD1，CALM1，CAMK4，CENPT，CEP41，CIDEB，CNBD2，COMT，DPYSL5，EIF4G1，EXOSC3，FPGS，GALK1，GDI1，GMPR，HDAC8，HIF3A，HMGA1，IGF2BP1，IST1，KSR2，LCK，LMNA，MAP1A，MAP1S，MAP2K3，MECP2，MIDN，MINK1，MOCS3，MTAP，NCDN，NDE1，NDEL1，OAS3，PACS1，PACSIN2，PDE11A，PDE4A，PDE8B，PDXP，PEX5，PHLPP1，PIK3R2，PIP5K1C，PLA2G6，PPP2R1A，PRKACA，PRKAG3，PRKCA，PRMT6，RAB5A，RERG，RPL21，RPLP0，RQCD1，RSU1，S…	87
			hsa-miR-7111-5p		ABI2，ACTB，ACTR1A，AGBL5，AGO1，AKAP1，AP2M1，BRAF，C1orf85，CALD1，CIDEB，CNBD2，COMT，CPLX3，DPYSL5，EIF4G1，EPB41L1，EXOSC3，FPGS，GALK1，GDI1，HDAC8，HIF3A，HMGA1，IGF2BP1，IST1，KSR2，MAP1A，MAP1S，MAT1A，MECP2，MIDN，MINK1，MOCS3，NCDN，NDEL1，NDRG2，PACS1，PACSIN2，PDE1B，PDE4A，PIK3R2，PIP5K1C，PLA2G6，PPP2R1A，PRKACA，RERG，RPL21，RPS19，RPS9，RQCD1，RSU1，SH2B1，SNRPB，SNX33，SPTAN1，STAT2，SULT1A1，THRA，TNRC6A，TNRC6B，TP73，TRAF7，UBE2N，UBE2V1，…	66
			hsa-miR-7112-5p		PELI3，RHEB，	2
CC	GO:0005654	nucleoplasm		30		348
			hsa-miR-1231		DBF4，HAT1，HDGF，MAPK10，MCRS1，NCAPD3，NCOA2，NOTCH2，NR2C2，PHC1，POU2F1，PSME2，SMAD4，SMARCA2，SNRPA，STAT1，	16
			hsa-miR-134-5p		CAMK4，CASC5，CREB1，HDAC5，KAT6B，KIF23，KPNA3，MED13，PAX8，PTPN2，RAN，SNRPA1，STAT5B，SUMO3，TRIM27，YAP1，ZBTB1，ZFPM2，	18
			hsa-miR-3180		EP400，MEN1，ZBTB32，	3
			hsa-miR-3613-5p		ATR，BRCA1，CAMK2D，CARM1，CHD9，ERCC8，GATA2，HNRNPA1，HNRNPUL1，LIN54，MBD4，MCM2，MEF2C，NUDT21，NUP54，PPARGC1A，PPM1A，PSMD3，RAD50，REV1，SMC4，SMURF2，UBC，UBE2D2，UBE2D3，	25
			hsa-miR-3935		CUL2，ETS2，HNRNPR，KPNA4，NR1D2，RBL1，RSF1，SMAD5，SRSF11，SRSF2，SRSF7，STAT3，USP1，YTHDC1，	14
			hsa-miR-3937		IP6K2，NR1H3，	2
			hsa-miR-4467		KANSL3，	1
			hsa-miR-4492		C17orf70，CAMK2G，CENPP，CIITA，DBF4B，DKFZP686D09174，ELL，ESRRA，HNRNPUL1，IP6K1，KDM6B，L3MBTL1，LIN37，LZTS1，MAPK1，MAPKAPK3，MCRS1，MED16，MED24，MEN1，NFATC2，NGFR，NR1H2，PHC1，PML，POLR1A，POU2F1，PPARD，PPP1R9B，PRKCA，RELA，RPS6KB2，SRRT，SYMPK，TAF6，XPC，ZFPM1，	37
			hsa-miR-4505		ARNT，CALM3，CCAR1，CENPP，DBF4，DDX23，ENSA，HDAC5，HIF3A，HMGA1，IRF7，KAT2A，KDM6B，LIN54，MED1，MED15，MEN1，NR5A2，NUDT16，NUMA1，POLR1A，POU2F1，PPP1R12B，PPP2R2A，PRKCA，RAD51C，RORB，SMAD3，SNRNP70，SP1，SRRT，TGIF2，TP53BP1，ZFPM1，	34
			hsa-miR-4508		MUTYH，TLE4，WT1，	3
			hsa-miR-4649-5p		ZBTB32，	1
			hsa-miR-4706		NR5A1，	1
			hsa-miR-4793-5p		ATF2，BDP1，CBX5，CCAR1，CCNT2，CHEK2，DAG1，DUSP4，ENC1，ESRRG，FANCG，FOXO1，H3F3B，KIF23，LIN52，LIN54，MAML3，METTL3，NCAPH2，PPM1A，PPP1R12B，PSMD1，SMAD4，STAG1，TATDN2，UBE2D2，WT1，	27
			hsa-miR-5195-3p		ACTB，ACTL6A，ERBB4，ERF，ESCO2，FOXO1，H2AFX，HIST2H2BF，HNRNPH2，IPMK，MED13，METTL3，MLXIPL，MRGBP，MYO6，NEDD4L，NR4A2，ORC4，PALB2，PCBP2，POLR1B，PPP3CA，PSMA6，PSMD2，RAD23B，RAD50，RAD51B，RSF1，SENP2，SKP1，SMAD3，SMAD4，SMAD5，SMURF2，SNW1，STAG1，TOP2B，TPR，XPO1，YTHDC1，	40
			hsa-miR-6085		ANXA11，CARM1，CBX6，DDX11，ENC1，ESRRA，IP6K2，L3MBTL1，NGFR，RPS6KA5，SF3B2，THRA，XBP1，	13
			hsa-miR-6132		CC4，ATF6，DDX11，E2F3，EP400，ESRRA，ESRRG，KANSL3，KPNA1，MAFG，MCRS1，MEAF6，MED24，MSL1，MSL2，NOTCH3，NR6A1，NUP153，PAX4，POLA2，POLR1A，POLR2F，POLR3D，PSMD4，PSME3，PTRF，RAD23B，RORA，SET，SMARCD3，STAT6，SYMPK，TNFSF13，UBTF，	34
			hsa-miR-641		BDP1，CAMK4，CBX5，CCNT1，CDC16，CHD6，CPSF7，DUSP3，ETS1，FOXO1，HDAC9，HMGB1，HNRNPA1，HNRNPA3，IPMK，KANSL1，KAT6B，LIN54，LSM11，MAPK10，MAPK8，NBN，NCOR1，NFYA，NR3C2，NR4A3，OGT，PGR，PHC3，POLA1，POLR3D，POU2F1，PPM1A，PPP2R2A，PPP3CB，PRKAA2，PRKACB，PSIP1，PSMD1，RAD1，RBBP7，REL，RSF1，SATB1，SF3B3，SMAD2，SMARCA2，SRSF12，STAG2，STAT3，TAF4，TEAD1，UBE2D1，UBE2D3，UBE2I，WAPAL，WDHD1，WDR5，WEE1，	59
			hsa-miR-6726-5p		DDX11，KAT6A，KDM6B，PLK1，PSMF1，SYMPK，TAF6，THRA，	8
			hsa-miR-6757-5p		CASP6，CIITA，CREB1，EPAS1，GIT2，MAPK7，MYO6，NCOA1，PGR，PSMB2，SRSF10，ZNF143，	12
			hsa-miR-6779-5p		ANAPC1，CBX5，CBX6，CDC25A，DAG1，DFFA，DROSHA，DUSP4，GATA5，GEMIN6，GTF3A，HDAC9，HMGA2，LSM10，MAPK1，MED1，MEN1，PHC2，PHC3，POLA2，POLR3D，PRKCA，PSMD3，PSME3，RAD51B，RBMX，RPS6KA2，SENP5，SNRPB，STAT6，TCEB1，	31
			hsa-miR-6780b-5p		ARPP19，ASF1A，DBF4B，DUSP4，EGR1，ESRRG，FOXO3，HDAC1，HMGA1，HNRNPA1，KAT2A，KAT6A，KAT7，KPNA4，MAML2，MAP2K6，MAPK1，MED24，NR1H4，NR5A2，NR6A1，PABPN1，PHF8，POLE，POLR2K，POU2F1，PPP1R12B，RNF2，RPS6KA1，RRN3，SP1，SRSF1，SRSF2，SUMO2，THRA，YTHDC1，	36
			hsa-miR-6782-5p		APEX1，CBX5，ING4，NFATC2，PHF8，POLR2L，POU2F1，PPP1R12B，PSMD1，REL，RPS6KA1，SMAD3，SRSF9，TEAD1，	14
			hsa-miR-6795-5p		CALM1，CBX6，DBF4B，FBXO5，HDAC9，HNRNPK，HNRNPL，HNRNPU，MED14，MED17，MED26，NKX2-1，NR1H3，NR5A1，NUMA1，POLH，PPP1R9B，RPA1，THRA，	19
			hsa-miR-6805-5p		ERF，HMG20B，NFATC1，NR1D1，POLA2，RPS6KB2，SKP1，TP63，	8
			hsa-miR-6813-5p		ANXA11，CARM1，CBX6，DUSP6，ENC1，MAPK1，RNGTT，UBA52，XBP1，	9
			hsa-miR-6846-5p		DBF4B，ERCC1，FOXO4，GCK，HDAC7，HES5，HMG20B，HNF4A，HNRNPL，ING4，KPNA2，KPNA4，MCM7，MUTYH，NOLC1，NOTCH3，POLA2，POLR2E，PPP2R5D，PRKAA2，PRKCA，SYMPK，THRA，TRIM27，	24
			hsa-miR-6848-5p		DBF4B，ERCC1，FOXO4，GCK，HES5，HMG20B，HNF4A，HNRNPL，ING4，KPNA2，KPNA4，MCM7，MUTYH，NOLC1，NOTCH3，POLA2，POLR2E，PPP2R5D，PRKCA，RELA，THRA，TRIM27，	22
			hsa-miR-6870-5p		ACTB，CALM1，CAMK4，CBX5，CBX6，CREB1，DBF4B，DYRK1A，EFTUD2，HEYL，HIF3A，HMGA1，KAT2A，LMNA，MAP2K3，MEAF6，MED1，NCOA1，NOC2L，NR1D1，NR1H4，PHC2，POLR2I，PPP1R12B，PPP1R9B，PRKCA，RARA，RBMX，SNRPB，STAT2，TCEB3，THRA，TLE3，UBTF，WEE1，	35
			hsa-miR-7111-5p		ACTB，CBX5，CBX6，CREB1，DBF4B，DYRK1A，HCFC1，HDAC9，HIF3A，HMGA1，HNRNPL，HNRNPU，MEAF6，MED1，NCOA1，NCOR2，NOC2L，NR1D1，NR1H4，PHC2，PHF8，PPP1R9B，RARA，RBMX，RPA1，SNRPB，STAT2，TCEB3，THRA，UBTF，	30
			hsa-miR-7112-5p		C17orf70，SMUG1，	2
MF	GO:0043167	ion binding		32		1799
			hsa-miR-1231		ACAD11，ADAM22，ADGB，AGAP1，AIF1L，AJUBA，ASH2L，C1orf87，CACNA1A，CACNA2D2，CDH11，CELSR1，CISD2，DBF4，DDX17，DPP3，DST，DTYMK，DUOX2，DYNC2H1，EMR2，EPHB6，EPN3，ESYT2，FLG，FOLH1，FSTL4，GIMAP1，GNAI2，GNAI3，GNAS，GRIN2B，GSK3B，HDGF，KDM3B，KLF15，KMT2C，KYNU，LIMD2，LMX1B，LRRK1，MAP2K4，MAPK10，MSH6，MYH10，MYH11，N4BP2，NKIRAS1，NOTCH2，NOTCH2NL，NR2C2，NTRK2，NUDT15，OAS2，P2RX4，PHC1，PHF21B，PIK3C2G，PKD2L1，PPP2R3C，PRKCI，RNASEH2A，RNF165，RPS…	95
			hsa-miR-134-5p		ABCA1，ACSBG1，ACSM3，ADCY1，AQPEP，ARL4D，ASCC3，ATP13A4，BARD1，BNC2，BRAF，CAMK4，CAPNS1，CDK13，CHRNA7，CISD2，CLSTN2，COL5A2，CYP2B6，DGKI，DST，ELOF1，EXTL2，FASTK，FER，FLG2，FSTL5，GNAL，GNE，GPN2，GRIN2B，HDAC5，HIPK2，ITGB1，ITSN1，JADE2，KAT6B，KDM2A，KIAA2018，KIF23，KRAS，LIMK2，MARCH1，MBNL1，MBTD1，MKRN3，MMP16，MMP24，MOCOS，MTL5，MYLK4，MYO5C，NEK7，P2RX5-TAX1BP3，PATZ1，PDE1C，PDLIM5，PHLPP2，PIK3C2A，PIK3CA，PKD2，PLCH1，PLEKHA8，PRLR，PSD3…	116
			hsa-miR-3180		ABCA2，ALOX5AP，CYP4F22，EP400，GRIN1，GRK6，HIVEP1，KAL1，MAN1C1，RCN3，REPIN1，SOBP，SOST，TMEM129，TRIM48，TRIO，TTBK1，ZBTB32，	18
			hsa-miR-3613-5p		AC108938.5，ADAM23，ARIH1，ASCC3，ATP8B3，ATR，BMP1，BRCA1，CAMK2D，CDK13，CDK6，CHD9，CHN1，CHPT1，CHURC1-FNTB，CNOT4，COL5A2，CRYZL1，CYP1B1，CYP46A1，CYP7A1，DAPK1，DGKI，DMD，EIF4A1，EPHA5，EYA2，FAT3，FIGN，FOXP2，GATA2，GLRA1，GLRA4，GPD2，GTPBP10，GUCY1A2，HCK，IDH2，IGF1R，ITPR1，KDM2B，KIF24，MAP3K1，MBNL2，MCM2，MKRN3，MTHFS，NADSYN1，NCF4，NDUFS8，NT5C3L，NUDT17，PCCB，PCDH18，PDCD2，PDE8A，PDK1，PKD2L1，PLA2G12A，PPM1A，PTK7，RAB10，RAB27A，RAD50…	92
			hsa-miR-3621		USP19，ZNF484，	2
			hsa-miR-3935		ACSM2B，ACSS2，ADAMTS10，ANKIB1，BAZ1A，CADPS，CDH11，CDK11A，CLINT1，CLIP1，CLK1，CYTH3，DHX35，DIRAS2，DNAJA2，EFCAB1，FES，GLRA1，GLRA3，GLRX3，GUCY1A3，HTR2C，IDE，KIF15，LNPEP，MAPK13，MAPK6，MCTP1，MOB1A，MSH5，NAPEPLD，NR1D2，NUDT3，OTUD7A，PASK，PCDH11X，PCDH11Y，PCDH15，PGM5，PMS1，RAB33B，RFWD3，RNF125，RNF144B，RSF1，RUNX2，SCARB1，SLFN13，SMAD5，SNX5，SP110，SP4，SRSF7，STAT3，STK11，TRHDE，TROVE2，TUBE1，ZBTB38，ZBTB4，ZDHHC21，ZDHHC8，ZFHX4，ZN…	68
			hsa-miR-3937		ADCY4，GALNT7，GFER，HSPG2，IP6K2，NR1H3，SMG1，TAB2，TRAIP，TTBK1，	10
			hsa-miR-4467		IL4I1，MYO1G，RAI1，TKT，ZNF142，ZNF687，ZNF827，	7
			hsa-miR-4492		ABCA2，ABCC4，ABCF2，ABCG4，ACSF3，ACSS2，ACVR1B，ACVRL1，ADAMTS10，ADAMTSL3，ADAP2，AGAP1，AGAP2，ARAP3，ARL10，ATF7，ATP2B2，ATRX，B4GALT2，BCL6，BMP1，BPTF，BSN，CABP7，CAMK2G，CDK16，CHRNA4，CIITA，CLCN5，CTDSP1，CYB561A3，CYGB，CYP11B1，DBF4B，DMRTC2，DNM1，EBF2，EEFSEC，EHD1，EHD2，EPHA8，EPN2，ERBB2，ERI3，ESRRA，FARSA，FTO，GIT1，GLI2，GLRA4，GNAT1，GPATCH8，GRIN2B，GSK3A，GTPBP1，HIPK2，IP6K1，ITGA5，ITGB2，JADE2，KCNIP3，KDM6B，KIF13A，KIF21B，KIF3C…	181
			hsa-miR-4505		ABCA2，ABCF2，ABCG4，ACAN，ACE，ACTR3B，ACVRL1，ADAMTS12，ADAP1，ADAT1，ADCY6，AGAP2，ARAP3，ARHGAP32，ARHGEF2，ARL10，ARSD，ASAP1，ASAP3，ATP2B2，B3GAT1，BMP1，BSN，CACNA1E，CALM3，CBLL1，CDHR5，CDK16，CDK17，CELSR2，CLSTN2，CYP11B1，CYTH2，DBF4，DDX23，DDX43，DEF8，DMRTC2，DNLZ，ECE2，ERBB2，ERI3，ESYT2，ESYT3，FTO，FURIN，GALNT16，GLI2，GLRA1，GLTPD1，GMPPB，GPATCH8，GSTM4，HDAC5，HIVEP3，HSPG2，ITGAL，ITSN1，JADE2，KDM6B，KIAA1045，KIF24，KIF6，KLK4，KSR2…	179
			hsa-miR-4508		BPTF，ENDOV，L3MBTL2，MUTYH，WT1，	5
			hsa-miR-4649-5p		ABCC5，ACSL1，ASAP1，DDX39B，EGLN1，HPD，MAP2K4，PDSS1，SMG6，SP9，ZBTB32，	11
			hsa-miR-4706		DDC，EPN3，KIF1C，NR5A1，STK35，TAF3，	6
			hsa-miR-4793-5p		ACO1，APP，ARID2，ASH2L，ATF2，ATP2C1，BMS1，CCT3，CCT6A，CHEK2，CTPS2，DAG1，DDX4，DRP2，DZIP3，ENOSF1，ESRRG，FBN1，HDDC3，HIF1AN，KIF23，KMT2C，KMT2E，LONRF1，MBNL3，MIB2，MYO5A，NEK2，NME9，NTRK2，PAK6，PCTP，PHF14，PHF20L1，PIK3R1，PPM1A，PPP6C，PRKCE，PRLR，PRMT3，PTK7，RAF1，REPS1，REPS2，RNF121，RNF145，RNF150，SEC24B，SMAD4，SNX1，SOAT2，TARS，TATDN2，TBC1D9，TET2，TPO，TRERF1，TRIM23，UBE2D2，UHMK1，WT1，ZEB1，ZNF620，ZNF680，ZNF773，	65
			hsa-miR-5195-3p		ABCA1，ABCA13，ABCE1，ACBD3，ACBD5，ACSF2，ACTB，ACTG1，ACTR3，ADAM19，ADAM28，ADAMTS5，ADAMTS6，ADPGK，AGBL3，ALPK3，ANGPT2，ARL5B，ASAP2，ATAD2B，ATP11A，ATP2A2，ATXN7L3，BCR，BIRC2，BLM，BRCC3，CACNA1D，CAMK1D，CAPS2，CASZ1，CCBL2，CDH5，CDK15，CDK18，CDK6，CHP1，CISD2，CLCN3，CLINT1，CLIP1，CPA6，CYP46A1，DAGLA，DDX46，DNAH1，DNAH14，DNAH2，DNAH3，DST，DTNB，EBF1，EBF3，EIF2AK1，EIF4A2，EPRS，EPS15，EPT1，ERBB4，ERN1，ESCO2，ETNK1，EYA4，FLT1，G3BP1，GCA，G…	220
			hsa-miR-6085		ADAM11，AGAP1，AGBL5，ALKBH5，ANKEF1，ANXA11，APP，B4GALT3，CDK16，CELSR2，CGREF1，CTDSP1，DDX11，DIDO1，DPF3，EFCAB2，ESRRA，FIGN，GPT2，INPP5B，IP6K2，ITSN1，KLF16，KLK4，KMT2D，L3MBTL1，LHX2，MARK1，MINK1，NAALADL1，NPAS2，NRXN1，PCDH12，PCDH8，RBM20，RNF25，RPS6KA5，SCN8A，SGIP1，STAMBP，THRA，TULP3，UBA6，UBE2R2，ZDHHC9，ZFHX3，ZFHX4，ZNF142，ZNF429，ZNF561，ZNF571，ZNF592，ZNF773，ZNF862，	54
			hsa-miR-6132		ABCA2，ADAMTS6，ARHGAP32，ATP10D，B3GAT3，BAZ2A，BCL11B，C10orf2，CACNA2D1，CANX，CAPN13，CDC42BPB，CDK16，CGREF1，CREG2，CRIP2，CSRP1，CUL9，DDX11，DGKG，DGKZ，DHX30，DIS3L2，DNAH10，DTNB，EFCC1，EP400，EPHA10，ESRRA，ESRRG，FASTK，FDX1L，FGF1，FLYWCH1，FOXRED2，GLYCTK，GMPPB，GNAT1，GRM7，HELQ，HERC2，HS1BP3，IRF9，JADE2，KCNIP4，KIF21B，KMT2D，KSR2，LDLRAP1，LHPP，LRP8，MARCH3，MASP1，MMP24，MOV10L1，MSL2，MTR，NARFL，NOTCH3，NPTXR，NR6A1，NRXN3，NTRK3，N…	130
			hsa-miR-641		ABCA1，ACVR1C，ADAMTS5，ADIPOQ，ADRBK2，AEBP2，AGFG1，AICDA，AIF1L，ANGPT2，ARF4，ARL15，ARL5B，ASXL2，ATP11C，ATP2B1，ATP9A，B4GALT6，BARD1，BAZ1A，BNC1，BNC2，BRAF，C9orf96，CACNA2D1，CAMK4，CAPN12，CARS，CDK14，CDK6，CHD6，CHPT1，CHRNA7，CISD1，CLCN3，CLVS2，CNOT6，COLEC12，CPD，CSNK1G1，CSNK1G3，CXXC4，CYB5R4，CYP24A1，DCP2，DDAH1，DDX3X，DDX3Y，DGKH，DNAJC21，DNAJC24，DNAJC27，DSC3，DSTYK，DYNC1LI2，EBF1，EDEM3，EFCAB13，EFCAB14，EIF4A2，ENDOV，ENPEP，…	282
			hsa-miR-6726-5p		APOBEC4，ARL3，ATP8A1，C6orf25，CYP21A2，DDX11，FAM90A1，FARSA，HSPG2，ITGA3，KAT6A，KDM6B，LMCD1，PCK2，PLK1，RHOBTB1，RNF123，SKIV2L，SYVN1，THRA，TTBK1，VPS36，ZNF280A，	23
			hsa-miR-6757-5p		APIP，APLP1，ARG2，ARHGAP29，ATP2B3，ATP2B4，BCKDK，BCL6，CASK，CDK6，CIITA，CNGB3，CYP26B1，DYRK2，EXO5，FADS1，FKBP10，GALNT16，GIT2，GMEB1，HDAC8，IKZF5，KIF11，KLF7，KMT2C，KRAS，LOX，LPP，MAP4K5，MAPK7，MASP1，MOB3B，MTO1，MYO6，NELL2，PAFAH1B1，PAPPA，PDE7A，PGR，PIK3CB，PRLR，PROC，SEC24A，SELE，SMOC1，SPOCD1，STAT4，SYT9，THAP10，TRIM35，TRIM48，UBE2W，ZAK，ZDHHC21，ZFP90，ZNF143，ZNF219，ZNF286A，ZNF286B，ZNF292，ZNF302，ZNF483，ZNF558，ZNF559-ZNF17…	71
			hsa-miR-6779-5p		AAK1，ABCC1，ABCC12，ABL2，ACAN，ADA，ADAMTS4，ALAD，AMPH，ARL10，ATF7，ATP1A2，ATP8A2，BAZ2A，BAZ2B，BMP1，CA6，CALN1，CDH1，CDK16，COL11A2，COL1A1，COL27A1，CSNK2A1，CTD-2192J16.20，CXXC4，DAG1，DAPK2，DDHD1，DDX25，DNAH10，DROSHA，DTX4，EFCAB2，EFHD1，ENTPD3，FGD1，FIBCD1，FKBP7，FURIN，GAL3ST3，GATA5，GNAT1，GNL1，GPATCH8，GRIN2B，GSK3B，GSTM4，GTF3A，HDAC9，HELLS，HPCAL4，IRAK3，ITSN1，KATNAL1，KCNIP1，KCNIP2，KDM4E，KLF1，KMT2C，KSR2，LDLRAP1，LHPP，LP…	170
			hsa-miR-6780b-5p		AASDH，ABCC10，ACAN，ACSM1，ADAM19，ADAMTS4，ADAMTSL1，ADCY9，ADO，ADRBK2，ADSSL1，ALDH18A1，ALPK3，ARAP1，ARHGAP44，ARHGEF2，ASH1L，ASXL3，ATF7，ATP6V1B1，ATP6V1B2，ATXN7L3，AURKC，BAZ2A，BCL6B，BNC2，CA7，CACNA1E，CALN1，CAPN11，CBR4，CDA，CDK11A，CDK12，CHP1，CHRNB2，CNOT6L，CNOT8，CPZ，CSNK1G1，CXCL13，CYB5R4，CYP2C19，DBF4B，DCHS2，DDHD2，DDX17，DDX19A，DDX47，DGKB，DNAJA2，DSTYK，EGR1，EGR3，EIF5B，ESRRG，FADS2，FADS3，FGFR2，G3BP1，GAB2，GATAD2B，GLR…	242
			hsa-miR-6782-5p		ACVR2A，ADCY4，AMER1，APEX1，ARSB，CCT2，CSNK1G1，DGKG，DNAH12，DUS2，ENTPD2，FADS2，FBXO11，FOXP2，FOXP4，GALNT14，GPATCH8，ING4，ITGA11，KIF6，LCP1，MARCH2，MARK2，MOK，MYH14，MYH15，NID1，NLRP1，PHF8，PNMA3，POLR2L，RAD54L2，RFFL，RPS6KA1，SLIT1，SMAD3，SP7，STAC2，TUBB4A，VAMP2，ZCCHC9，ZMYND11，ZNF300，ZNF623，ZNF716，ZNF773，ZSWIM8，	47
			hsa-miR-6795-5p		ACTR3，ADH4，ARL4C，ARSB，ASNA1，ATP1A3，ATXN7L3，B3GAT1，BRPF3，BRSK1，CALM1，CHD3，CKMT1B，COL1A1，DBF4B，DDX17，DNM3，DPF2，DPYSL3，DZIP1L，EFHD2，FBN3，FBXO5，FGFBP1，FMO6P，FOXP4，GAL3ST4，GATC，GIMAP6，GLRX5，GPATCH8，GRIN2B，HDAC9，HNRNPU，KCND3，LMTK3，LOXL2，MAN2B2，MAP4K1，MAP4K4，MDK，MINK1，MORC1，MOXD1，MUSK，N4BP2，NFU1，NR1H3，NR5A1，PAK6，PAPD5，PCDH1，PDE4C，PGM1，PI4K2A，POLH，PRKACA，PTGIS，RAB5B，RASA4，RNF144A，RP11-793H13.10，RPA1，RYR2…	92
			hsa-miR-6805-5p		AGAP2，AGAP3，AKT2，ATP2B2，BAIAP2L2，CD93，CDK16，CHD5，CHN1，GREM2，HIC2，HLCS，KMT2D，NR1D1，NTRK3，NUDT13，PDE6G，RPS6KB2，RPS6KL1，SALL2，SBK1，SH3PXD2A，STK16，STK40，TP63，ZDHHC4，ZNF395，	27
			hsa-miR-6813-5p		ABLIM1，ACSL1，ADAM11，AGAP1，AGBL5，ANXA11，ANXA2，ATL2，CDH16，CDK16，CGREF1，CRP，CTDSP1，DGKZ，FIGN，GPT2，HEG1，INPP5B，KCNJ10，KIAA1045，KLF16，KMT2D，LHX2，LMO3，LPO，MAGI3，MAPK1，MINK1，NAALADL1，NPAS2，RBM20，RNF25，RNF44，RNGTT，SCN8A，STAMBP，TKT，TULP3，ZFHX4，ZNF18，ZNF429，ZNF592，ZNF862，	43
			hsa-miR-6846-5p		ABCC8，ADAMTS13，ADCY4，AGAP2，AGRN，ARG1，ARHGEF2，ATF7，ATP2B2，ATXN7L3，BCL6，BMP1，CACNA2D3，CALN1，CDK16，CDK17，CDK6，CHP2，CHPT1，CYC1，CYP26B1，DBF4B，DNPEP，EHD2，EPHA10，EPS15L1，FOXP4，FTO，GALNT6，GCK，HCK，HDAC7，HIPK2，HNF4A，ING4，ITGA5，KDM3B，KLK4，KMT2D，LIMS1，LSG1，LTBP3，MAP3K10，MAP4K1，MCM7，MINK1，MMP15，MUTYH，MYO18A，NEURL1B，NFU1，NOLC1，NOTCH3，OAS2，PAK6，PCDH1，PCDH19，PDE4A，PIP4K2C，PLCH2，PRICKLE4，PRKAA2，PRKCA，PRPSAP2，PRSS…	100
			hsa-miR-6848-5p		ABCC8，ADAMTS13，ADCY4，AGAP2，AGRN，ARG1，ARHGEF2，ATF7，ATP2B2，ATXN7L3，B4GALT1，BCL6，BMP1，CACNA2D3，CALN1，CDK16，CDK6，CHP2，CHPT1，CYC1，CYP26B1，DBF4B，DNPEP，EHD2，EMR2，EPHA10，EPS15L1，FOXP4，FTO，GALNT6，GBP4，GCK，HCK，HIPK2，HNF4A，ING4，ITGA5，KDM3B，KLK4，KMT2D，LIMS1，LSG1，LTBP3，MAP3K10，MAP4K1，MCM7，MINK1，MMP15，MOB1B，MUTYH，NFU1，NOLC1，NOTCH3，OAS2，PAK6，PCDH1，PCDH19，PDE4A，PIP4K2C，PLCH2，PRICKLE4，PRKCA，PRPSAP2，PRSS1，PXK，RAB3…	97
			hsa-miR-6870-5p		ABCG4，ABLIM3，ACE，ACTB，ACTR1A，ADAM33，AGAP2，AGBL5，ATAD3C，ATF7，ATP9A，ATXN7L3，BAZ2A，BIRC2，BRAF，BRAP，BSN，C12orf76，CABP7，CALM1，CAMK1D，CAMK4，CCBE1，CELSR2，CGREF1，CHPF，CNDP1，COMT，CSF1R，CYP26B1，CYTH2，DBF4B，DCLK1，DDX17，DDX31，DEF8，DIRAS2，DYRK1A，DYRK1B，DYSF，EFTUD2，ENDOD1，ENPP7，EPHA10，FADS2，FBXO11，FBXO43，FGFRL1，FOXP4，FPGS，GALK1，GATAD2B，GIMAP1，GIT1，GLI2，GLRX5，GMPR，HDAC8，HR，IDH3B，IHH，IKZF4，ISL1，ITGA3，JAZF1，KDM5C…	174
			hsa-miR-7111-5p		ABLIM3，ACTB，ACTR1A，ADAM33，AGAP2，AGBL5，APOM，ARF5，ATAD3C，ATF7，ATXN7L3，BRAF，BSN，C12orf76，CABP7，CALB2，CAMK1D，CCBE1，CDC42BPG，CELSR2，CGREF1，CHPF，CNDP1，COMT，CSF1R，DBF4B，DCLK1，DDX17，DDX31，DEF8，DGKI，DIRAS1，DIRAS2，DYRK1A，DYRK1B，DYSF，ENDOD1，ENPP7，F7，FADS2，FBXO11，FBXO43，FKBP8，FOXP4，FPGS，GALK1，GATAD2B，GIMAP1，GMEB2，GNPTAB，GTSF1，HDAC8，HDAC9，HNRNPU，HR，IDH3B，IHH，IKZF4，ISL1，ITGA3，KDM5C，KIFC2，KMT2D，KSR2，LIMD1，LMO4，…	149
			hsa-miR-7112-5p		COL1A1，RHEB，SYT3，	3
			hsa-miR-8072		ARL2-SNX15，P2RX4，PCDHA1，PCDHA10，PCDHA11，PCDHA12，PCDHA13，PCDHA2，PCDHA3，PCDHA4，PCDHA5，PCDHA6，PCDHA7，PCDHA8，PCDHAC1，PCDHAC2，	16
MF	GO:0003674	molecular_function		32		4625
			hsa-miR-1231		ACAD11，ACOT11，ADAM22，ADGB，AGAP1，AGPAT1，AIF1L，AJUBA，ALMS1，APC，APPL2，ASH2L，AZIN1，BCKDHB，BLOC1S5-TXNDC5，BNIP1，BOD1L1，BTBD7，BTG1，BTNL3，BTRC，C1orf87，CACNA1A，CACNA2D2，CACNG8，CAPZB，CDH11，CELSR1，CEP95，CHRDL2，CISD2，CNR2，COLGALT2，CREB3L3，DACT2，DAND5，DBF4，DDX17，DEDD，DLGAP5，DNAJB5，DNAJC11，DNAJC17，DOK7，DPP3，DPP4，DST，DTYMK，DUOX2，DYNC2H1，EIF4B，ELAVL4，EML5，EMR2，EPHB6，EPN3，ESYT2，EVI5，FGFR1OP，FLG，FMN1，FOLH1，FOXK1，…	200
			hsa-miR-134-5p		ABCA1，ABHD2，ACOT11，ACSBG1，ACSM3，ADCY1，ALG9，ANGPTL4，ANKH，ANKRD44，ANKRD50，ANKRD55，AQPEP，ARHGAP8，ARL4D，ASCC3，ATP13A4，B3GNT9，BARD1，BDNF，BLNK，BNC2，BRAF，C11orf58，C2CD4A，CA10，CALCOCO2，CAMK4，CAND1，CAPNS1，CAPRIN2，CASC3，CASC5，CCNL1，CD28，CDK13，CDNF，CEP120，CEP41，CHRNA7，CHST9，CISD2，CLDN16，CLEC1A，CLSTN2，CNTD2，COL5A2，CPSF6，CREB1，CRIM1，CRY1，CXCR2，CXorf40A，CYP2B6，DACT2，DCAF12L1，DGKI，DHRSX，DIO2，DNAJC10，DST，EDN1，EI…	277
			hsa-miR-3180		ABCA2，ACAA1，AKT1S1，ALOX5AP，ALX4，ASCC2，BBC3，CPLX1，CTBP1，CYP4F22，EP400，GRIN1，GRK6，HDAC11，HIVEP1，HOXD13，INA，INS-IGF2，JUND，KAL1，KLK9，LGALS3BP，LGI3，LRRC15，MAN1C1，MEN1，NAB2，NFIX，NLGN3，NPRL3，NUPR1，PAX2，PLEC，PRRC2A，RASAL3，RCN3，REPIN1，SDR42E2，SLC39A7，SLC41A1，SOBP，SOST，SSH3，ST6GALNAC1，SYNGAP1，TLX3，TMEM129，TRIM48，TRIO，TTBK1，UFC1，VSTM2L，ZBTB32，	53
			hsa-miR-3613-5p		AC108938.5，ADAM23，AGO3，AKR1B1，ALDH1A2，ANK2，ANKRD11，ANKRD34C，ANKRD45，ANKRD52，ANP32B，APC，APPBP2，ARHGAP19，ARIH1，ASCC3，ASPHD1，ATG7，ATP8B3，ATR，B3GNT5，B4GALNT1，BBX，BLMH，BMP1，BRCA1，BRD2，BTBD10，BTBD7，BTN2A1，CA10，CACTIN，CADM2，CAMK2D，CAMTA1，CARM1，CD160，CDC14A，CDK13，CDK6，CHD9，CHN1，CHPT1，CHURC1-FNTB，CLOCK，CNOT4，COL5A2，COPS3，CRAT，CRHR2，CRKL，CRYZL1，CST3，CTC-487M23.8，CTSH，CYP1B1，CYP46A1，CYP7A1，DAPK1，DGKI，DLG2，D…	234
			hsa-miR-3621		ARHGEF18，PILRB，USP19，ZNF484，	4
			hsa-miR-3935		ABI2，ACER3，ACSM2B，ACSS2，ADAMTS10，AHDC1，AKAP1，ANKIB1，AQP1，ARNTL2，ASZ1，AVIL，B4GALNT4，BACH2，BAZ1A，BID，BUB3，C11orf58，CACUL1，CADPS，CAPZB，CCNYL1，CD164，CDC73，CDCA3，CDH11，CDK11A，CLINT1，CLIP1，CLK1，COL15A1，CREBRF，CTSA，CUL2，CYTH3，DCUN1D5，DDI2，DENND1B，DHX35，DIRAS2，DNAJA2，DNAJC10，ECT2，EFCAB1，EFNB2，EIF3M，ETS2，FAM179B，FES，FGFR1OP，FRA10AC1，GABBR1，GABRA4，GLRA1，GLRA3，GLRX3，GRIP1，GTDC1，GUCY1A3，HAUS2，HEBP2，HEXA，HNRN…	191
			hsa-miR-3937		ADCY4，ARHGAP19，ARHGEF3，C1QA，CSDE1，DLG5，EIF4G1，FNBP1，GALNT7，GFER，HAS2，HOXA5，HSPG2，IP6K2，KRT23，NR1H3，SMG1，SPATA20，SYT16，TAB2，TRAIP，TTBK1，	22
			hsa-miR-4467		ARID5A，CLPTM1，IL4I1，KANSL3，KBTBD2，MYO1G，PANX2，POU3F3，RAI1，RTN4R，TKT，ZNF142，ZNF687，ZNF827，	14
			hsa-miR-4492		ABCA2，ABCC4，ABCF2，ABCG4，ABHD16A，ABR，AC140481.2，ACSF3，ACSS2，ACVR1B，ACVRL1，ADAMTS10，ADAMTSL3，ADAP2，ADD1，AFF3，AGAP1，AGAP2，AGO1，ALDH2，ALX4，APBB3，APOC2，ARAP3，ARHGAP1，ARHGAP36，ARHGAP39，ARHGEF39，ARHGEF40，ARID5A，ARL10，ARL2BP，ARMC9，ARNTL，ATF7，ATP2B2，ATRX，ATXN2L，B3GALT5，B4GALT2，BAP1，BCAM，BCAS3，BCL6，BCL9L，BMP1，BOK，BPTF，BRD2，BSN，BTRC，C10orf54，C15orf27，C17orf70，CABLES1，CABP7，CACNA1G，CACNB3，CAMK2G，CAMKMT，CAMTA…	504
			hsa-miR-4505		ABCA2，ABCF2，ABCG4，ABR，ACAN，ACE，ACP2，ACTR3B，ACVRL1，ADAMTS12，ADAP1，ADAT1，ADCY6，ADCYAP1，ADRB3，AFF3，AGAP2，AGER，AGO1，AGO3，AIM1，AKNA，ALX4，AMOTL2，ANKRD13A，ANKRD36C，ANKS6，APCDD1，ARAP3，ARHGAP32，ARHGDIA，ARHGEF2，ARL10，ARNT，ARSD，ASAP1，ASAP3，ASIC1，ATG3，ATOH8，ATP1B2，ATP2B2，ATXN7，B3GAT1，BABAM1，BAIAP2，BBC3，BBS1，BBS2，BCAN，BCAR1，BCL9L，BMP1，BMP8B，BSN，BTBD9，BTRC，C15orf27，C18orf8，C19orf60，C1orf116，C1QTNF6，C5orf45，C9o…	483
			hsa-miR-4508		ATXN2，BPTF，CHCHD6，ENDOV，GPR153，L3MBTL2，LRP3，MUTYH，NFIX，SDR42E2，SLC35B2，TLE4，WT1，	13
			hsa-miR-4649-5p		ABCC5，ACSL1，ASAP1，ATP6V1G2-DDX39B，DDX39B，EGLN1，FETUB，GNB2L1，HPD，LIN7B，LTB4R，MAP2K4，MRPL42，NRGN，PDSS1，PIGB，SKAP2，SLC22A1，SMG6，SP9，USP10，ZBTB32，	22
			hsa-miR-4706		ANKRD52，CNTROB，CWC27，DDC，EPN3，ESPN，EVX2，GGCX，GPRC5B，KIF1C，MGAT5，NR5A1，OLFM2，PFDN6，SDR42E2，STK35，TAF3，	17
			hsa-miR-4793-5p		ABHD15，ABI2，ACO1，ANKRD36C，APP，APPBP2，AQR，ARHGAP11A，ARID2，ASH2L，ATF2，ATG16L1，ATG9A，ATP2C1，AVIL，BASP1，BDP1，BMS1，C8A，CACUL1，CBX5，CCAR1，CCDC64，CCNT2，CCT3，CCT6A，CD247，CD48，CEP57，CEP76，CHEK2，CHMP7，CHTOP，COPA，COX10，CTPS2，CXCL9，DAG1，DDX4，DISC1，DLG2，DRP2，DUSP4，DYNLL2，DZIP3，EIF2B5，ENC1，ENOSF1，ESRRG，F11R，FAM13A，FANCG，FBN1，FMN1，FNTA，FOXJ3，FOXO1，GABRB3，GFOD1，GOLGB1，GOSR1，H3F3B，HACE1，HAS1，HDDC3，HIBADH，HIF1AN，H…	185
			hsa-miR-5195-3p		ABCA1，ABCA13，ABCE1，ABHD17B，ABHD17C，ABI2，ABR，ACBD3，ACBD5，ACSF2，ACTB，ACTG1，ACTL6A，ACTR3，ADAM19，ADAM28，ADAMTS5，ADAMTS6，ADCYAP1，ADD3，ADPGK，ADRB3，AGBL3，AKAP12，ALDH1L1，ALG5，ALPK3，ANGPT2，ANKRD28，AP1G1，AP2B1，AP3S1，APPBP2，APPL1，ARHGAP12，ARHGAP17，ARHGAP24，ARL5B，ARL6IP5，ASAP2，ATAD2B，ATP11A，ATP2A2，ATXN7L3，BACH2，BAG4，BCAT1，BCR，BICC1，BIRC2，BLM，BLOC1S6，BMP5，BRCC3，BRWD3，C11orf58，CACNA1D，CACNB2，CAMK1D，CAMSAP2，CAP…	526
			hsa-miR-6085		ADAM11，ADD3，AGAP1，AGBL5，ALKBH5，ALS2CL，ANGPTL2，ANKEF1，ANKRD52，ANXA11，AP000295.9，APP，AQP5，ASCC2，ATCAY，ATP6V1G2，B4GALT3，BACH2，BAP1，BCAS3，BTN2A1，CARM1，CBX6，CDC42SE1，CDK16，CELSR2，CGREF1，CHDC2，CILP，CLCN2，CLIP3，CNTNAP4，CPEB2，CPLX4，CRTC2，CTDSP1，CUEDC1，DACT2，DCAF8，DDX11，DIDO1，DPF3，DRAP1，DUSP16，DYNLL2，EFCAB2，EFNB1，EIF4G1，ENC1，ESPL1，ESRRA，FIGN，FLNA，FLNB，FUT1，GLYR1，GPCPD1，GPR123，GPT2，HSD17B12，HYDIN，INPP5B，IP…	157
			hsa-miR-6132		ABCA2，ABTB1，ADAMTS6，ADCYAP1R1，AGO1，AKAP8，ALG3，ALS2CL，AMIGO1，AMIGO3，AMT，ANKRD52，ANKS1A，AP2A1，APBB3，ARHGAP19，ARHGAP32，ARHGEF40，ATF6，ATG16L1，ATG9A，ATP10D，B3GAT3，BAZ2A，BCAR1，BCL11B，BCL2L13，BOD1L1，C10orf2，C10orf54，C1QTNF9，CACNA2D1，CACNB3，CACNG8，CALCOCO1，CAMTA2，CANX，CAPN13，CAPZA1，CASP10，CCDC129，CD207，CD276，CD34，CD37，CDC42BPB，CDK16，CGGBP1，CGREF1，CHAT，CLTCL1，CMTM1，CNIH2，CNR1，COL4A2，COPS7A，CPLX2，CREG2，CRI…	363
			hsa-miR-641		ABCA1，ABI1，ABI2，ACP6，ACVR1C，ADAMTS5，ADIPOQ，ADRBK2，AEBP2，AFAP1L2，AFF3，AFTPH，AGFG1，AGL，AGO3，AHCTF1，AHR，AICDA，AIF1L，ALCAM，ALDH1A3，ALDH3A2，AMOT，ANGPT1，ANGPT2，ANKRD13C，ANKRD36C，ANKRD44，AP1G1，APBB2，ARF4，ARID4A，ARL15，ARL5B，ASB15，ASXL2，ATE1，ATP11C，ATP2B1，ATP6AP2，ATP9A，B3GALTL，B4GALT6，BAG5，BARD1，BARHL2，BAZ1A，BCL10，BDP1，BIRC6，BMP6，BNC1，BNC2，BRAF，BTLA，C16orf87，C9orf96，CACNA2D1，CACNB4，CAMK4，CAMTA1，CAPN12，CAP…	700
			hsa-miR-6726-5p		APC，APOBEC4，ARID1A，ARL3，ARPP21，ATAT1，ATP8A1，ATPAF1，ATXN2L，BCL7B，BLNK，BTBD19，C2CD2L，C6orf25，CD8B，CMTR1，COL8A2，COL9A2，CYP21A2，DCAF11，DDX11，DR1，FAM90A1，FARSA，FST，GSTM5，HSPG2，ITGA3，KAT6A，KDM6B，KHNYN，LAMTOR3，LMCD1，MTPN，ONECUT2，OR7D2，PCK2，PLK1，PLXNA4，PSRHOBTB1，RNF123，SCAMP3，SH3BGRL2，SKIV2L，SPRR1B，SYMPK，SYVN1，TAF6，TAPBP，TFE3，THPO，THRA，TTBK1，UBAP2，USP24，VPS36，ZNF280A，	57
			hsa-miR-6757-5p		AKTIP，ANGPTL3，APIP，APLP1，ARG2，ARHGAP29，ATP2B3，ATP2B4，ATP6V0D1，B2M，BCKDK，BCL6，BRD2，CASK，CASP6，CCNY，CD59，CD5L，CDC42EP3，CDC73，CDK6，CEACAM7，CIITA，CNGB3，CNNM1，CNTN4，COL4A2，CPEB4，CREB1，CSF2RB，CUX1，CYP26B1，DIO1，DLX4，DOK6，DYRK2，ENPP6，EPAS1，ERV3-1，EXO5，FADS1，FAM179A，FBXO9，FKBP10，FKBP1B，FLNB，FNDC5，FOSL1，GALNT16，GIT2，GMEB1，GPATCH2，GPR111，GRIPAP1，GRM1，HDAC8，HMGXB3，HOXD10，IFNAR1，IFT80，IKZF5，IL16，IL22RA2，IL7R，…	164
			hsa-miR-6779-5p		A1BG，AADACL3，AAK1，ABCC1，ABCC12，ABI2，ABL2，ACAN，ACKR2，ADA，ADAMTS4，AGO3，AHDC1，AHSA1，ALAD，ALDH3B2，AMIGO1，AMPH，ANKRD54，AP1G1，APOL6，AQP2，ARID5B，ARL10，ATF7，ATP1A2，ATP6V0D2，ATP8A2，ATXN2L，AVIL，BAZ2A，BAZ2B，BBS2，BCL9L，BCORL1，BLOC1S3，BLVRB，BMF，BMP1，C2CD3，C5orf45，CA6，CADM1，CALCR，CALD1，CALN1，CAMTA2，CASP10，CASP14，CBX5，CBX6，CCL26，CD300LD，CDC25A，CDH1，CDK16，CDK5RAP2，CEP41，CFLAR，CHMP7，CHTF8，CIRH1A，CLIP3，CNKSR3，CNNM…	444
			hsa-miR-6780b-5p		AADACL2，AASDH，ABCC10，ABI2，ACAN，ACSM1，ADAM19，ADAMTS4，ADAMTSL1，ADCY9，ADO，ADRA2A，ADRBK2，ADSSL1，AGO3，ALDH18A1，ALPK3，ALS2CL，ANKRD17，ANKRD52，ANKUB1，ANO5，AQP1，ARAP1，ARHGAP44，ARHGEF2，ARHGEF6，ARPC4，ARPP19，ARPP21，ASCC2，ASF1A，ASH1L，ASIC1，ASXL3，ATF7，ATP1B2，ATP6V0A1，ATP6V1B1，ATP6V1B2，ATP6V1G2，ATRN，ATXN7L3，AURKC，BAZ2A，BBS9，BCAN，BCAS3，BCL2L1，BCL6B，BCL9L，BICD2，BNC2，BRD2，BTRC，C14orf1，C1QTNF7，C2CD2L，CA7，CACNA1E，CA…	574
			hsa-miR-6782-5p		ACP6，ACTL7A，ACVR2A，ADCY4，AMER1，ANKRD52，ANKUB1，APEX1，APPBP2，ARSB，BNIP1，BRD2，BRD7，CASP14，CBX5，CCAR2，CCDC87，CCP110，CCT2，CELF5，CEP350，CHST2，CLIP3，CNNM1，CNR2，CSNK1G1，DCAF12，DEPDC1B，DGCR2，DGKG，DMWD，DNAH12，DUS2，EMP2，ENTPD2，ESAM，FADS2，FAM156B，FAM46A，FBXL16，FBXO11，FOXP2，FOXP4，FZD8，GALNT14，GCNT3，GDI1，GIPR，GJA1，GPATCH8，GPHA2，GPR162，HHLA3，HOMEZ，IL18RAP，INA，ING4，ITCH，ITGA11，JAM2，KIF6，LCP1，LILRA4，LRRC3B，MAPRE2…	132
			hsa-miR-6795-5p		ABHD8，ACIN1，ACTR3，ADH4，AHSA2，ANKRD39，AP1G1，ARHGEF25，ARID5A，ARL4C，ARNT2，ARSB，ASNA1，ATG10，ATP1A3，ATXN2L，ATXN7L3，B3GAT1，BCHE，BCL2L1，BCL3，BCL7A，BMF，BRD2，BRPF3，BRSK1，CADM4，CALM1，CAMLG，CAPZB，CBX6，CHAC1，CHD3，CHST1，CKMT1B，CMIP，CNKSR1，CNN1，CNTNAP1，COL1A1，CPLX2，CPNE5，CRTC1，CTDNEP1，CXorf40A，DBF4B，DDX17，DNM3，DPF2，DPYSL3，DZIP1L，EFHD2，EFNA3，EIF4B，ERRFI1，EVL，FBN3，FBRSL1，FBXO5，FGFBP1，FKBP3，FKBP6，FMO6P，FOXP4，FUT2…	227
			hsa-miR-6805-5p		ACP2，ACP6，ADRA2C，AGAP2，AGAP3，AKT2，ASCC2，ASIC2，ATP2B2，BAIAP2L2，CADM4，CCDC33，CD93，CDK16，CHD5，CHN1，CNTROB，CREM，CRIPT，CTNND2，DLX3，DVL3，ERF，EVX2，FCAMR，FOXN3，FPR3，GREM2，HEBP2，HEMK1，HIC2，HLCS，HMG20B，HSDL2，HSF4，JPH3，KMT2D，LENEP，LEP，MED28，MXI1，MYRF，NAPA，NFATC1，NOVA2，NR1D1，NTRK3，NUDT13，PARP9，PBX2，PDE6G，POLA2，PPT2-EGFL8，PTP4A2，PTPRT，PUS7L，RBM25，RBM28，RIMS4，RPS6KB2，RPS6KL1，SALL2，SBK1，SDR42E2，SH3D21，SH3PXD2A，…	87
			hsa-miR-6813-5p		ABLIM1，ACSL1，ADAM11，AGAP1，AGBL5，ALS2CL，ANGPTL2，ANXA11，ANXA2，AP000295.9，ARHGAP8，ATCAY，ATL2，ATP6V1G2，BAP1，BCAS3，BSND，BTN2A1，C10orf62，C1orf123，C1QTNF1，CARM1，CBX6，CDC42SE1，CDH16，CDK16，CES3，CGREF1，CHDC2，CHTOP，CIC，CLCN2，CNTNAP1，CPEB2，CPLX4，CRP，CRTC2，CTDSP1，CUEDC1，DCAF8，DGKZ，DUSP6，EIF4G1，ENC1，EPB41L4B，ESPL1，EVA1C，FIGN，FLNA，FLNB，GIGYF1，GPT2，GRIK3，HEG1，HFE，HSD17B12，INPP5B，KANK4，KCNC1，KCNH6，KCNJ10，KCNJ5，KC…	153
			hsa-miR-6846-5p		ABCC8，ABI3，ACKR2，ADAMTS13，ADCY4，AGAP2，AGRN，AHNAK，ANKLE1，ANKRD52，ANO8，APOL6，ARG1，ARHGEF2，ARID5A，ATE1，ATF7，ATP2B2，ATXN2L，ATXN7L3，B3GNT3，B3GNT7，BBS4，BCL6，BGN，BLOC1S3，BMP1，BRD2，BZRAP1，CACNA2D3，CACNB3，CALCOCO2，CALN1，CAMTA2，CCDC88C，CD6，CDK16，CDK17，CDK6，CHP2，CHPT1，CHRD，CNN1，CNTN6，CNTROB，CPLX2，CSNK2B-LY6G5B--991，CTNND2，CYC1，CYFIP2，CYP26B1，DBF4B，DENND1C，DENND6B，DEPDC1B，DHDDS，DISC1，DNHD1，DNPEP，DUSP8，EHD2，E…	269
			hsa-miR-6848-5p		ABCC8，ABI3，ACKR2，ADAMTS13，ADCY4，AGAP2，AGRN，AHNAK，AMOTL1，ANKLE1，ANKRD52，ANKS4B，ANO8，APOL6，ARG1，ARHGEF2，ARID5A，ATE1，ATF7，ATP2B2，ATXN2L，ATXN7L3，B3GNT3，B3GNT7，B4GALT1，BBS4，BCL6，BGN，BLOC1S3，BMP1，BRD2，CACNA2D3，CACNB3，CALCOCO2，CALN1，CAMTA2，CCDC88C，CD300LF，CD6，CDK16，CDK6，CHP2，CHPT1，CHRD，CNN1，CNTN6，CNTROB，CPLX2，CSNK2B-LY6G5B--991，CTNND2，CYC1，CYFIP2，CYP26B1，DBF4B，DENND1C，DEPDC1B，DHDDS，DISC1，DNHD1，DNPEP，DUS…	265
			hsa-miR-6870-5p		ABCG4，ABHD1，ABI2，ABLIM3，AC074212.3，ACE，ACRBP，ACTB，ACTR1A，ADAM33，ADORA3，AFAP1，AGAP2，AGBL5，AGO1，AHCY，AKAP1，AKAP3，ALX4，ANKRD26，ANKRD52，AP2M1，AP3B2，APBA1，APOC2，AQP10，ARNTL，ATAD3C，ATCAY，ATF7，ATN1，ATP9A，ATXN1L，ATXN2L，ATXN7L3，AUP1，AVPR2，BAZ2A，BCL9L，BHLHE41，BIRC2，BPIFB2，BRAF，BRAP，BSN，C12orf76，C9orf91，CABP7，CADM4，CALD1，CALM1，CAMK1D，CAMK4，CAPRIN2，CARD8，CBLN1，CBX5，CBX6，CCBE1，CCDC67，CCL22，CEBPG，CELF3，CELSR2，…	518
			hsa-miR-7111-5p		ABI2，ABLIM3，AC004381.6，ACRBP，ACTB，ACTR1A，ADAM33，AFAP1，AGAP2，AGBL5，AGO1，AKAP1，ANKRD52，AP2M1，APBA1，APOM，ARF5，ARNTL，ATAD3C，ATCAY，ATF7，ATN1，ATP6V0E2，ATXN1L，ATXN2L，ATXN7L3，AUP1，BCL7A，BCL9L，BHLHE41，BMP6，BRAF，BSN，C12orf76，C1orf85，C6orf106，C9orf91，CABP7，CADM4，CALB2，CALD1，CAMK1D，CARD8，CBLN1，CBX5，CBX6，CCBE1，CCDC67，CCL22，CD34，CDC42BPG，CEBPG，CELF3，CELSR2，CGREF1，CHPF，CHTOP，CIDEB，CLDN9，CLEC12B，CNDP1，CNIH2，CNKS…	424
			hsa-miR-7112-5p		BMP4，BOLL，C17orf70，COL1A1，IL17RC，MEGF10，MUC12，PELI3，RBM14，RHEB，RILP，SMUG1，SYT3，	13
			hsa-miR-8072		ARL2-SNX15，CLPTM1，CNTROB，EN1，EVX1，P2RX4，PCDHA1，PCDHA10，PCDHA11，PCDHA12，PCDHA13，PCDHA2，PCDHA3，PCDHA4，PCDHA5，PCDHA6，PCDHA7，PCDHA8，PCDHAC1，PCDHAC2，POU3F3，	21
MF	GO:0001071	nucleic acid binding transcription factor activity		30		325
			hsa-miR-1231		CREB3L3，FOXK1，GOLGB1，KLF15，LMX1B，MEIS2，NCKAP1L，NFIA，NR2C2，ONECUT2，POU2F1，SMAD4，SMAD6，STAT1，TCF25，ZNF174，ZNF879，	17
			hsa-miR-134-5p		CREB1，NFAT5，ONECUT2，PAX8，POU5F1B，SMAD6，STAT5B，TBX18，TCF21，TSC22D2，ZKSCAN1，ZKSCAN5，ZNF268，ZNF28，ZNF286A，ZNF300，ZNF415，ZNF83，ZXDA，	19
			hsa-miR-3180		JUND，NFIX，	2
			hsa-miR-3613-5p		CLOCK，FLI1，FOXJ1，FOXP2，GATA2，MEF2C，MYB，NCKAP1L，NFAT5，NFIB，PITX2，REST，RFX3，SOX5，TRPS1，	15
			hsa-miR-3621		ZNF484，	1
			hsa-miR-3935		ARNTL2，BACH2，CREBRF，ETS2，NR1D2，OTX1，POU3F2，RUNX2，SLC30A9，SMAD5，STAT3，ZBTB38，ZNF207，	13
			hsa-miR-3937		HOXA5，NR1H3，	2
			hsa-miR-4467		POU3F3，	1
			hsa-miR-4492		ARNTL，ATF7，BCL6，DMRTC2，ESRRA，EVX1，FOSL1，FOXJ1，FOXK1，GLI2，L3MBTL1，LA16c-306E5.2，LZTS1，MEF2BNB-MEF2B，MLX，MNT，MYRF，NFAT5，NFATC2，NFIC，NFIX，NR1H2，ONECUT2，PAX7，POU2F1，POU2F2，PPARD，RELA，RUNX1T1，SOX12，SOX7，TAF6，TFE3，USF2，ZFP36L1，ZFPM1，ZNF219，ZNF429，	38
			hsa-miR-4505		AKNA，ARNT，CREB3L3，DLX3，DMRTC2，FOXN3，GLI2，IRF7，LMX1B，MED1，MEF2BNB-MEF2B，MLX，MNT，NFIB，NFIC，NFIX，NR5A2，PAX7，POU2F1，POU2F2，PROX1，RORB，SMAD3，SP1，SPIB，SRF，TFCP2L1，TGIF2，ZFPM1，ZNF140，ZNF155，ZNF219，ZNF317，ZNF320，ZNF429，ZNF445，	36
			hsa-miR-4508		NFIX，WT1，	2
			hsa-miR-4706		NR5A1，	1
			hsa-miR-4793-5p		ATF2，ESRRG，FOXJ3，FOXO1，GOLGB1，MGA，PROX1，SMAD4，TRERF1，WT1，	10
			hsa-miR-5195-3p		BACH2，CBFB，CITED2，CLOCK，CREB3L2，CTC-454I21.3，DLX6，ELF5，ERF，FLI1，FOXE1，FOXO1，GOLGB1，GPBP1，KLF17，KLF5，MLXIPL，MYRF，NFAT5，NFIB，NR4A2，ONECUT2，PBX3，RFX3，SMAD3，SMAD4，SMAD5，SOX11，SOX9，TCF4，TFAP2A，TULP4，USF1，ZKSCAN1，ZNF117，ZNF138，ZNF302，ZNF525，ZNF544，ZNF615，ZNF616，ZNF726，ZNF83，	43
			hsa-miR-6085		BACH2，DRAP1，ESRRA，L3MBTL1，NPAS2，PA2G4，SOX12，SOX4，SOX7，THRA，XBP1，ZFHX3，ZNF429，ZNF571，	14
			hsa-miR-6132		ATF6，CGGBP1，DMBX1，E2F3，E2F7，ESRRA，ESRRG，GAS7，MAFB，MAFG，MEF2D，NFIA，NR6A1，PBX2，PRDM2，RORA，SALL1，STAT6，TBX4，TFAP2B，TRPS1，ZNF207，ZNF213，ZNF429，ZNF445，	25
			hsa-miR-641		AHR，ARID4A，BNC1，CGGBP1，CSRNP3，ETS1，FOXJ3，FOXN2，FOXO1，FOXP2，GABPA，GOLGB1，GPBP1，HLF，HMGB1，HOXB2，KDM5A，KDM5B，KLF12，LHX6，MYT1L，NFAT5，NFIB，NFYA，NR3C2，NR4A3，PAX3，PAX6，PGR，PKNOX1，POU2F1，POU4F2，REL，RFX3，SCML2，SMAD2，SOX11，SOX30，SOX6，STAT3，TAF4，TCF12，TEAD1，TFAM，TFEC，TRIM22，TRPS1，ZBTB18，ZFHX3，ZHX1，ZIC3，ZKSCAN8，ZNF117，ZNF134，ZNF19，ZNF207，ZNF26，ZNF286A，ZNF436，ZNF449，ZNF790，ZNF814，ZNF85，ZRANB2，	64
			hsa-miR-6726-5p		ONECUT2，TAF6，TFE3，THRA，	4
			hsa-miR-6757-5p		BCL6，CREB1，DLX4，FOSL1，PBX1，PGR，STAT4，TFAP2A，ZNF219，ZNF286A，ZNF286B，ZNF302，ZNF483，ZNF655，ZNF83，ZSCAN12，ZSCAN22，	17
			hsa-miR-6779-5p		ATF7，ELK1，FLI1，GATA5，HMGA2，IRF8，KLF1，MED1，MIXL1，MYRF，NCKAP1L，NFIC，ONECUT2，PA2G4，POU5F1B，POU6F1，SOX5，STAT6，TCF7L1，YY1，ZHX3，ZNF320，ZNF429，ZNF490，ZNF611，ZNF629，ZNF630，ZNF726，ZNF880，	29
			hsa-miR-6780b-5p		ATF7，CLOCK，CNOT8，EGR1，EGR3，ELK1，ESRRG，FEV，FOXD2，FOXJ2，FOXO3，GATAD2B，HDAC1，HOXC8，KAT7，MEF2B，MEF2BNB-MEF2B，MEF2D，MXD1，NFIA，NFIB，NKX3-1，NR1H4，NR5A2，NR6A1，ONECUT2，PBX2，POU2F1，POU3F1，SCRT2，SOX6，SP1，ST18，TBR1，TFAP2C，TFE3，THRA，USF1，ZNF24，ZNF283，ZNF429，	41
			hsa-miR-6782-5p		FOXP2，FOXP4，NFATC2，ONECUT2，POU2F1，REL，SMAD3，TCF25，TEAD1，TFE3，ZNF300，ZNF623，	12
			hsa-miR-6795-5p		ARNT2，FOXP4，HNRNPK，HOXB3，HOXC5，NFIC，NKX2-1，NR1H3，NR5A1，OTX1，POU3F3，RP11-793H13.10，SOX12，THRA，ZFP36L1，ZNF154，ZNF429，ZNF501，	18
			hsa-miR-6805-5p		CREM，DLX3，ERF，FOXN3，HSF4，MYRF，NFATC1，NR1D1，PBX2，SLC26A3，SOX12，TBX6，TP63，	13
			hsa-miR-6813-5p		NPAS2，PA2G4，POU2F2，SOX12，SOX4，XBP1，ZNF18，ZNF429，	8
			hsa-miR-6846-5p		ATF7，BCL6，FOXO4，FOXP4，HES5，HNF4A，HSF4，IRF5，MEF2BNB-MEF2B，NFIC，NFIX，SCRT2，SOX12，SOX13，THRA，ZNF35，ZNF641，	17
			hsa-miR-6848-5p		ATF7，BCL6，FOXO4，FOXP4，HES5，HNF4A，HSF4，IRF5，MEF2BNB-MEF2B，NFIC，NFIX，RELA，SCRT2，SOX12，SOX13，THRA，ZNF35，ZNF641，	18
			hsa-miR-6870-5p		ARNTL，ATF7，BHLHE41，CEBPG，CREB1，CREB3L2，DLX4，ELK1，ETV3，FOXC1，FOXE1，FOXP4，GAS7，GATAD2B，GLI2，HEYL，HNF1A，HNRNPAB，HOXA2，HOXA3，HOXC6，HR，IKZF4，MED1，MEF2D，MNT，MYRF，NEUROD2，NFIC，NFIX，NR1D1，NR1H4，PBX1，PDX1，PLAGL2，POU2F2，POU3F2，RARA，SOX12，SRF，STAT2，TCF7，TFAP2B，TFCP2L1，THRA，TP73，USF2，ZFP36L1，ZFP36L2，ZNF429，ZNF444，ZNF446，ZNF629，ZSCAN5B，	54
			hsa-miR-7111-5p		ARNTL，ATF7，BHLHE41，C1orf85，CEBPG，CREB1，ELK1，ETV3，FOXC1，FOXE1，FOXP4，GATAD2B，HCFC1，HNF1A，HNRNPAB，HR，IKZF4，LMO4，MED1，MNT，MYRF，NEUROD2，NFIC，NFIX，NR1D1，NR1H4，PLAGL2，POU2F2，POU3F2，POU6F2，RARA，SOX12，SOX4，SRF，STAT2，TFAP2B，TFCP2L1，THRA，TP73，USF2，ZFP36L2，ZNF429，ZNF446，ZNF629，ZSCAN5B，	45
			hsa-miR-8072		EVX1，POU3F3，	2
MF	GO:0000988	protein binding transcription factor activity		27		178
			hsa-miR-1231		AJUBA，BTG1，DDX17，HDGF，MECP2，MEIS2，NCOA2，NOTCH2，NR2C2，PTPN14，SMAD4，SMARCA2，	12
			hsa-miR-134-5p		CREB1，CRY1，HIPK2，MED13，PAWR，RAN，TBX18，TRIP11，WDR77，WWC1，YAP1，ZFPM2，	12
			hsa-miR-3180		CTBP1，NAB2，	2
			hsa-miR-3613-5p		BRCA1，CARM1，CLOCK，MTDH，NFIB，PITX2，PPARGC1A，	7
			hsa-miR-3935		GRIP1，MKL2，SP4，SRSF2，	4
			hsa-miR-3937		NR1H3，	1
			hsa-miR-4492		ARL2BP，BCL9L，CIITA，CRTC1，CRTC2，CTBP1，HES6，HIPK2，KCNIP3，MECP2，MED16，MED24，MNT，PER1，PEX14，PML，SND1，SOX12，SUPT3H，TGFB1I1，USP21，ZMIZ2，	22
			hsa-miR-4505		BCL9L，CCAR1，CRTC1，CRTC2，HIF3A，HMGA1，KAT2A，MED1，MED15，MMS19，MNT，NFIB，PROX1，SF1，SMAD3，SMARCD2，SPEN，SUFU，TFCP2L1，TP53BP1，ZMIZ2，	21
			hsa-miR-4706		NR5A1，	1
			hsa-miR-4793-5p		ATF2，BASP1，CCAR1，KMT2E，LDB2，MAML3，PROX1，SCAI，SMAD4，SMARCC1，SUPT3H，TRERF1，ZEB1，	13
			hsa-miR-5195-3p		ACTL6A，ATXN7L3，BIRC2，CBFB，CITED2，CLOCK，ERF，HIPK2，LPXN，MED13，MKL2，NFIB，SMAD3，SMAD4，SNW1，SOX11，SP4，TBPL1，TCF4，TFAP2A，ZNF593，	21
			hsa-miR-6085		CARM1，CRTC2，SMARCD1，SOX10，SOX12，SOX4，SUFU，SUPT3H，	8
			hsa-miR-6132		ATF6，CALCOCO1，E2F7，MED24，MKL1，MKL2，PBXIP1，PRMT5，SMARCD3，TFAP2B，ZMIZ2，	11
			hsa-miR-641		BCL10，CNOT2，DR1，GABPA，GRIP1，HDAC9，HIPK2，KDM5A，KDM5B，KLF12，MKL2，NCOR1，NFIB，NRIP1，PRRX1，PSIP1，RAP2C，SIAH2，SMARCA2，SMARCC1，SOX11，TAF4，TFEC，TRIM22，TRIP11，USP21，ZHX1，ZNF85，	28
			hsa-miR-6726-5p		ARID1A，DR1，KAT6A，LMCD1，	4
			hsa-miR-6757-5p		CIITA，CREB1，GMEB1，KLF7，NCOA1，TFAP2A，	6
			hsa-miR-6779-5p		ARID5B，BCL9L，HDAC9，HMGA2，MED1，MIXL1，YY1，	7
			hsa-miR-6780b-5p		ATXN7L3，BCL9L，CALCOCO1，CLOCK，CRTC2，DDX17，DR1，FEV，HDAC1，HMGA1，KAT2A，KAT6A，MAML2，MED24，MMS19，MXD1，NFIB，NR1H4，PTPN14，RBM14，RNF14，SRSF2，TBPL1，ZEB1，ZNF593，	25
			hsa-miR-6782-5p		APEX1，BRD7，ING4，PTPN14，SMAD3，ZMYND11，	6
			hsa-miR-6795-5p		ATXN7L3，CRTC1，DDX17，HDAC9，LOXL2，MECP2，MED14，MED17，MED26，NR1H3，NR5A1，SOX12，UXT，ZFX，	14
			hsa-miR-6805-5p		CREM，ERF，HSF4，MXI1，NR1D1，SLC26A3，SOX12，TBX6，	8
			hsa-miR-6813-5p		CARM1，CRTC2，NRG1，SOX10，SOX12，SOX4，SUPT3H，TADA1，	8
			hsa-miR-6846-5p		ATXN7L3，HIPK2，HSF4，ING4，MAP3K10，MECP2，SOX10，SOX12，USP21，	9
			hsa-miR-6848-5p		ATXN7L3，HIPK2，HSF4，ING4，MAP3K10，MECP2，SOX10，SOX12，USP21，	9
			hsa-miR-6870-5p		ATN1，ATXN7L3，BCL9L，BHLHE41，BIRC2，CREB1，CRTC1，CRTC2，DDX17，DYRK1B，HEYL，HIF3A，HMGA1，HOXC6，ISL1，JAZF1，KAT2A，MAP3K10，MECP2，MED1，MED19，MNT，NAB2，NCOA1，NEUROD2，NOC2L，NR1D1，NR1H4，NRG1，POU2AF1，PTPN14，RARA，SOX12，TFAP2B，TFCP2L1，ZMIZ2，ZNF593，	37
			hsa-miR-7111-5p		ATN1，ATXN7L3，BCL9L，BHLHE41，C1orf85，CREB1，CRTC1，DDX17，DYRK1B，GMEB2，HCFC1，HDAC9，HIF3A，HMGA1，ISL1，LIMD1，MECP2，MED1，MED19，MNT，NAB2，NCOA1，NCOR2，NEUROD2，NOC2L，NR1D1，NR1H4，NRG1，RARA，SOX12，SOX4，TFAP2B，TFCP2L1，ZMIZ2，ZNF593，	35
			hsa-miR-7112-5p		RBM14，	1
MF	GO:0019899	enzyme binding		27		400
			hsa-miR-1231		APC，BTG1，DACT2，DOK7，DPP4，EVI5，FGFR1OP，GSK3B，IBTK，SMAD6，STAT1，STRN4，SYTL2，TANK，ZNF675，	15
			hsa-miR-134-5p		ABCA1，BARD1，CASC3，CCNL1，CD28，CNTD2，CREB1，CRY1，DACT2，DIO2，DNAJC10，GCSAM，HDAC5，ITGB1，MAGI2，PAWR，PDLIM5，PKD2，PTPN2，RAD18，RGPD8，RIMS2，SCN5A，SMAD6，SYTL2，USP37，WWC1，WWOX，ZMYM2，	29
			hsa-miR-3180		ALOX5AP，GRIN1，JUND，TRIO，	4
			hsa-miR-3613-5p		ANK2，ANP32B，APC，ARIH1，BRCA1，CST3，DMD，HNRNPUL1，MAP3K1，NCKAP1，NUDT21，PDCD2，PPARGC1A，PRKAR1A，PTPRK，SCAF8，UBC，USP2，YWHAE，	19
			hsa-miR-3935		ABI2，CACUL1，CADPS，CCNYL1，CDC73，CUL2，DNAJC10，FGFR1OP，JAKMIP2，KCNA5，RAPGEF6，SCARB2，SMAD5，STAT3，USP7，ZBTB4，	16
			hsa-miR-4492		ACVR1B，ACVRL1，APOC2，ATF7，BCAS3，CAMTA2，DACT2，DBF4B，DNM1，EHD1，ELFN2，ELL，ERBB2，ERC1，FLNA，GNAT1，GSK3A，HNRNPUL1，IPO4，ITGB2，MAPK1，MEF2BNB-MEF2B，NGFR，NR1H2，PDE4D，PER1，PJA2，PKP2，PML，PPP1R16B，PPP1R9B，PRKCA，PTPN23，RAD23A，RELA，RIN3，SFI1，SLC12A4，SMG7，SPOP，TMEM127，TNFAIP1，TNKS1BP1，TOM1L2，TSPAN14，TSPAN33，TYSND1，USP6NL，ZNF346，	49
			hsa-miR-4505		ACVRL1，ADCY6，ARHGEF2，ATG3，ATP1B2，BCAR1，CALM3，CAMTA2，CFLAR，DACT3，DNAJC10，ENSA，ERBB2，FKBP1A，FLNA，FMNL3，FURIN，GSTM4，HDAC5，HMGA1，KAT2A，LAX1，MEF2BNB-MEF2B，MLEC，MLPH，NOS1AP，PARP16，PDE4D，PDGFRB，PEX26，PPP1R16B，PRKCA，PTPN23，RIN3，RIPK1，SLC12A4，SMAD3，SMG7，SNX10，SP1，SUFU，TNFRSF1B，TOM1L2，	43
			hsa-miR-4649-5p		EGLN1，GNB2L1，	2
			hsa-miR-4706		DDC，GPRC5B，NR5A1，	3
			hsa-miR-4793-5p		ABI2，APP，ATF2，CACUL1，CCDC64，CCNT2，CHEK2，DZIP3，FOXO1，HACE1，KMT2E，LDB2，MLEC，MYO5A，NEK2，PEX26，PIK3R1，PPP1R21，PRKCE，SNCAIP，TSG101，UHMK1，	22
			hsa-miR-5195-3p		ABCA1，ABI2，ACTB，AKAP12，AP1G1，APPL1，ATP2A2，BCR，CCNL1，CHP1，CITED2，CUL5，ERN1，FOXO1，GABARAPL2，H2AFX，IPO8，KIAA1598，LAMP2，MAGI2，MYO5A，PAFAH1B1，PCBP2，PLCE1，PPP1R36，PPP3CA，RANBP2，RASA1，RIMS1，RNF31，RTKN，SERPINE1，SHOC2，SLC26A9，SLN，SMAD3，SMAD5，SOX9，TBC1D14，TOP2B，TPR，UHMK1，USF1，WWC2，XPO1，YES1，YWHAE，	47
			hsa-miR-6085		APP，BCAS3，DACT2，FLNA，NGFR，PA2G4，PEX26，RIN3，SUFU，TULP3，ZFHX3，	11
			hsa-miR-6132		AP2A1，BCAR1，C10orf2，CAMTA2，CASP10，CUL9，FZD4，GNAT1，HERC2，KCTD13，LLGL1，MAPK8IP2，MAPK8IP3，MEF2D，NOTCH3，PARP16，PFKL，RIN3，SH3RF2，SLC12A4，STAT6，STRADA，STX1B，TNKS1BP1，TNPO1，TSPAN14，ULK1，	27
			hsa-miR-641		ABCA1，ABI2，AICDA，AP1G1，ATP6AP2，BAG5，BARD1，BCL10，CCNT1，CNTNAP2，DAAM1，DNAJC10，FAF1，FGD4，FOXO1，GRIN3A，GRK5，HDAC9，HSPA8，IPO7，IRS1，KIF13B，MAP3K1，MAPK8，METTL21A，MOBP，MYOZ2，NCKAP1，NCOR1，NEFH，PAK2，PAX6，PFKFB2，PGR，PIK3R1，PKIA，PLA2R1，POLA1，PPP3CB，PRKACB，PTGS2，RAPGEF6，RIMS1，RPS6KA4，SH3RF2，SLC18A2，SMAD2，SNX10，SNX9，STAT3，TRAF6，UBE2I，UHMK1，USP37，USP6NL，UTRN，YWHAB，YWHAG，ZFHX3，	59
			hsa-miR-6726-5p		APC，ITGA3，PLK1，SCAMP3，	4
			hsa-miR-6757-5p		ATP2B4，CCNY，CDC73，CREB1，EPAS1，IPO8，KIF11，MAPK7，NCOA1，PAFAH1B1，PDE4DIP，PGR，RGP1，SELE，UBE2W，XPO7，	16
			hsa-miR-6779-5p		ABI2，ADAMTS4，AP1G1，ATF7，CAMTA2，CASP10，CDC25A，CDK5RAP2，CFLAR，CNTLN，CST3，DCX，DIAPH2，FGD1，FURIN，GNAT1，GSK3B，GSTM4，HDAC9，HMGA2，MAP3K12，MAP3K13，MAPK1，MAPK8IP2，MDM4，MSN，PA2G4，PEX19，PEX26，PHACTR4，PKP2，PPME1，PRKAG3，PRKCA，RAB11FIP4，STAT6，TOM1L2，TRAF4，TRIOBP，	39
			hsa-miR-6780b-5p		ABI2，ADAMTS4，ADRA2A，ARHGEF2，ARPC4，ARPP19，ATF7，ATP1B2，ATP6V0A1，BCAS3，BCL2L1，BICD2，CEP192，CHP1，CLTC，CUL3，CYP2C19，DBF4B，DNAJC10，EGR1，FOXO3，HDAC1，HMGA1，HMOX1，IPO4，JTB，KAT2A，KDM4A，MAP2K6，MAP3K12，MAPK1，MEF2B，MEF2BNB-MEF2B，MEF2D，NKX3-1，P4HB，PDE4DIP，PPP1R18，PTPN23，RAD18，RPH3A，SH3YL1，SHOC2，SNX9，SP1，SRC，STX17，SUMO2，SV2A，TAX1BP1，UBE2K，USF1，USP13，XPO7，YES1，ZBTB4，	56
			hsa-miR-6782-5p		CCAR2，FZD8，NLRP1，PDE6D，RFFL，SMAD3，SP7，SPRED2，STX1B，	9
			hsa-miR-6795-5p		ACIN1，AP1G1，BCHE，BCL2L1，CALM1，DBF4B，ERRFI1，FBXO5，GPRC5B，HDAC9，HSPB1，KCNA5，LAT，NKX2-1，NR5A1，PPP1R3D，PPP1R9B，PRKACA，RYR2，SHOC2，SLC12A6，STX1B，TRIM68，UBE2K，ZBTB4，ZBTB7A，	26
			hsa-miR-6805-5p		DVL3，HLCS，HSF4，NFATC1，	4
			hsa-miR-6813-5p		BCAS3，FLNA，MAPK1，PA2G4，SLN，TULP3，	6
			hsa-miR-6846-5p		ARHGEF2，ATF7，CAMTA2，DBF4B，FMNL3，FOXO4，HCLS1，HDAC7，HSF4，IBTK，KIAA1598，KPNA2，LIMS1，MEF2BNB-MEF2B，NOTCH3，PPP1R15A，PRKCA，PTPN23，RAB11FIP2，RUSC2，SIT1，SLC12A4，SMG5，TNKS1BP1，TRAF1，TRIM37，ZBTB7A，	27
			hsa-miR-6848-5p		ARHGEF2，ATF7，CAMTA2，DBF4B，FMNL3，FOXO4，HCLS1，HSF4，IBTK，IPO4，KIAA1598，KPNA2，LIMS1，MEF2BNB-MEF2B，MOB1B，NOTCH3，PPP1R15A，PRKCA，PTPN23，RAB11FIP2，RELA，RUSC2，SIT1，SLC12A4，SMG5，TRAF1，TRIM37，	27
			hsa-miR-6870-5p		ABI2，ACTB，APOC2，ATF7，BHLHE41，CALM1，CCBE1，CNST，COTL1，CREB1，DAAM2，DBF4B，DLG4，DVL3，FZD8，HMGA1，IGF2R，ITGA3，KAT2A，LCK，MAP2K3，MAPK4，MEF2D，NCOA1，PEX5，PPP1R9B，PRKACA，PRKAG3，PRKCA，PRR5L，RAB11FIP2，RAB8A，RARA，RYR2，SLC26A9，SPHK2，STRADA，STX1B，TP73，TRIOBP，TSPAN14，TSPAN33，UBXN7，WNK1，	44
			hsa-miR-7111-5p		ABI2，ACTB，ATF7，BHLHE41，CCBE1，CNST，CREB1，DBF4B，DVL3，HDAC9，HMGA1，ITGA3，NCOA1，NCOR2，PPP1R9B，PRC1，PRKACA，PRR5L，RAB11FIP2，RAB8A，RARA，RPS19，SCNM1，SYTL2，TP73，TSPAN14，UBXN7，	27
			hsa-miR-7112-5p		RILP，	1
MF	GO:0008092	cytoskeletal protein binding		28		254
			hsa-miR-1231		AIF1L，APC，CAPZB，DST，FMN1，MYH10，MYH11，PKD2L1，REEP1，TLN2，WIPF1，	11
			hsa-miR-134-5p		DST，FER，GCSAM，HOOK3，ITGB1，KIF23，LMOD1，MAPRE2，MYO5C，PAWR，PDLIM5，PKD2，SCN5A，SPTAN1，SYNPO2，	15
			hsa-miR-3180		PLEC，SSH3，	2
			hsa-miR-3613-5p		ANK2，APC，BRCA1，CAMK2D，DMD，FLII，KIF24，PKD2L1，PROM1，RAB10，	10
			hsa-miR-3935		ABI2，AVIL，CAPZB，CLIP1，JAKMIP2，KCNA5，KIF15，MKL2，PHACTR2，SVIL，ZFHX4，ZNF207，	12
			hsa-miR-3937		DLG5，	1
			hsa-miR-4467		MYO1G，	1
			hsa-miR-4492		ADD1，BCAS3，BPTF，CFL1，CLIP3，ESPN，FLNA，FLNB，FSCN1，GAS2L1，KIF13A，KIF21B，KIF3C，KIF6，MIB2，MYLK，MYO18A，MYO1C，NCKIPSD，NF2，OBSCN，PARVG，PEX14，PLEC，PPP1R9B，RAB6B，SDC3，TNKS1BP1，TNS4，TTLL6，TUBGCP6，USH1G，XIRP1，	33
			hsa-miR-4505		ACE，ACTR3B，ARHGEF2，BAIAP2，CALM3，DBNL，DES，FLII，FLNA，FMNL3，KIF24，KIF6，KIRREL，MED28，MYH14，MYLK，MYO10，MYO18A，NF2，PLEC，RAB6B，SDC3，SHROOM4，SORBS1，TNS4，TTLL6，XIRP1，	27
			hsa-miR-4508		BPTF，	1
			hsa-miR-4706		ESPN，KIF1C，	2
			hsa-miR-4793-5p		ABI2，AVIL，CCDC64，CEP57，DAG1，DYNLL2，ENC1，FMN1，FNTA，KIF23，KLHL2，MIB2，MYO5A，PPP1R9A，PRKCE，WASL，WIPF2，	17
			hsa-miR-5195-3p		ABI2，ACTB，ACTR3，ADD3，AP1G1，BLOC1S6，CACNA1D，CAMSAP2，CAPZB，CEP350，CHP1，CLIP1，CLMN，DST，EPB41L1，EPB41L5，FAM110C，FLNB，FRMD3，FSCN1，GABARAPL2，GMFB，KIAA1598，KLHL3，MKL2，MYO5A，MYO5C，MYO6，NRCAM，PAFAH1B1，PHACTR2，PLS3，REEP1，SLC8A1，SNTB2，SSH2，TMOD1，TMOD2，TPM3，TPM4，TPR，ZFHX4，	42
			hsa-miR-6085		ADD3，AGBL5，ATCAY，BCAS3，CLIP3，DYNLL2，ENC1，FLNA，FLNB，KCNN2，MAPRE1，SGIP1，WASL，XIRP1，ZFHX3，ZFHX4，	16
			hsa-miR-6132		CAPZA1，DBNL，GAS2L1，KIF21B，MAP10，MAP1A，MAPK8IP2，MAPK8IP3，MKL1，MKL2，MTCL1，SSH3，TNKS1BP1，TNS4，WIPF2，ZFHX2，ZNF207，	17
			hsa-miR-641		ABI1，ABI2，AIF1L，AP1G1，CAPZA2，DAAM1，DSTN，ENAH，FAM101B，FGD4，FMN1，HOOK3，KIF13B，KIF14，KIF5A，KIF5B，KLHL2，KLHL20，MAP1B，MAP4，MARCKSL1，MED28，MKL2，MYLIP，MYOZ2，NEFH，PALLD，PFN2，RAB14，RHAG，SHROOM2，SLC8A1，SNTB2，SPTBN1，SYNE1，TPM3，UTRN，ZFHX3，ZNF207，	39
			hsa-miR-6726-5p		APC，ARL3，BCL7B，PLK1，	4
			hsa-miR-6757-5p		CDC42EP3，FLNB，KIF11，LIN7C，MYO6，PAFAH1B1，PTPN4，	7
			hsa-miR-6779-5p		ABI2，ABL2，AP1G1，AVIL，CALD1，CDH1，CDK5RAP2，CLIP3，CORO2B，DAG1，DBNL，DCX，DIAPH2，DLG5，KATNAL1，KLHL20，MAPK8IP2，MARCKSL1，MED28，MSN，MYO18A，MYO18B，MYO1F，PARVB，PARVG，PHACTR4，SKA1，SLC8A1，SORBS3，SPIRE2，TNNI1，TRIOBP，WIPF2，XIRP1，ZFHX2，	35
			hsa-miR-6780b-5p		ABI2，ARHGEF2，ARPC4，BCAS3，CHP1，CLIP3，CORO2B，EPB41L1，FSCN3，KIF21B，KIF3A，LRPPRC，MARCKSL1，MYO1E，PACSIN1，POF1B，PPP1R18，PXN，RAB3A，SLC4A1，SPTB，TMOD2，TNS1，TTLL6，VASP，	25
			hsa-miR-6782-5p		CCDC87，CEP350，CLIP3，KIF6，LCP1，MAPRE2，MYH14，MYH15，SPTB，WIPF3，	10
			hsa-miR-6795-5p		ACTR3，AP1G1，ARL4C，BRSK1，CALM1，CAPZB，EVL，KCNA5，KIAA1279，PPP1R9B，SDC1，SHROOM2，UXT，	13
			hsa-miR-6805-5p		BAIAP2L2，CRIPT，MED28，XIRP1，	4
			hsa-miR-6813-5p		ABLIM1，AGBL5，ANXA2，ATCAY，BCAS3，ENC1，EPB41L4B，FLNA，FLNB，KCNN2，KLHL3，MAPRE1，RAB11FIP5，RITA1，WASL，XIRP1，ZFHX4，	17
			hsa-miR-6846-5p		ARHGEF2，BBS4，FMNL3，HCLS1，KIAA1598，MYO18A，MYOZ1，PLEC，PXK，RCAN3，TMOD1，TNKS1BP1，USH1G，XIRP1，	14
			hsa-miR-6848-5p		ARHGEF2，B4GALT1，BBS4，FMNL3，HCLS1，KIAA1598，MYOZ1，PLEC，PXK，RCAN3，TMOD1，USH1G，XIRP1，	13
			hsa-miR-6870-5p		ABI2，ABLIM3，ACE，ACTB，AFAP1，AGBL5，ATCAY，CALD1，CALM1，COTL1，CRIPT，DAAM2，DYRK1A，EPB41L4A，KIFC2，MAP1A，MAP1S，NDE1，NEBL，PACSIN2，PPP1R9B，RAB11FIP5，RAB8A，SDC3，SLC8A1，SPTAN1，SPTB，TNNI1，TRIOBP，TTLL6，	30
			hsa-miR-7111-5p		ABI2，ABLIM3，ACTB，AFAP1，AGBL5，ATCAY，CALD1，DYRK1A，EPB41L1，FHOD1，KIFC2，MAP1A，MAP1S，NEBL，PACSIN2，PPP1R9B，PRC1，RAB8A，SLC8A1，SPTAN1，TTLL6，USH1G，	22
