# Supplementary material for: Global Analysis of miRNA Signature Differentially Expressed in Insulin-resistant Human Hepatocellular Carcinoma Cell Line
Source: Int J Med Sci. 2020 Feb 24;17(5):664–77. doi: 10.7150/ijms.41999 (PMC7085209; doi:10.7150/ijms.41999)
Supplement: Supplementary file 1 — Supplementary tables. [file ijmsv17p0664s1.zip › table-s5.xlsx]

## Sheet: Sheet2
Table S5 . miRNA-KEGG-Network analysis according to the microRNA (miRNA) target genes.	Supplymental Table . miRNA-KEGG-Network analysis according to the microRNA (miRNA) target genes.	Supplymental Table . miRNA-KEGG-Network analysis according to the microRNA (miRNA) target genes.	Supplymental Table . miRNA-KEGG-Network analysis according to the microRNA (miRNA) target genes.	Supplymental Table . miRNA-KEGG-Network analysis according to the microRNA (miRNA) target genes.	Supplymental Table . miRNA-KEGG-Network analysis according to the microRNA (miRNA) target genes.
KEGG ID	KEGG_Term	miRNAs	Degree	Including Targets	Targets counts
hsa00514	Other types of O-glycan biosynthesis		11		15
		hsa-miR-1231		POMGNT1，COLGALT2	2
		hsa-miR-3935		ST6GAL2	1
		hsa-miR-4492		B4GALT2	1
		hsa-miR-4505		MFNG，B3GAT1，POFUT1	3
		hsa-miR-5195-3p		GXYLT1，FUT9	2
		hsa-miR-6085		B4GALT3	1
		hsa-miR-641		OGT，GXYLT1，B3GALTL	3
		hsa-miR-6779-5p		POMT2，POFUT1	2
		hsa-miR-6795-5p		B3GAT1	1
		hsa-miR-6846-5p		GXYLT2	1
		hsa-miR-6848-5p		B4GALT1	1
hsa05205	Proteoglycans in cancer		24		73
		hsa-miR-3937		HSPG2	1
		hsa-miR-6726-5p		HSPG2	1
		hsa-miR-4505		PRKCA，ERBB2，PTCH1，PPP1R12B，HSPG2，FLNA	6
		hsa-miR-3613-5p		CAMK2D，IGF1R，RRAS2，ANK2，ITPR1，HOXD10，ITPR2	7
		hsa-miR-6757-5p		WNT16，PIK3CB，KRAS，FLNB，HOXD10，WNT7B	6
		hsa-miR-5195-3p		ACTB，WNT16，PDCD4，NRAS，ACTG1，FRS2，IGF1R，FLNB，PRKX，PLCE1，ERBB4	11
		hsa-miR-6795-5p		SDC1，IGF2，PRKACA，EIF4B	4
		hsa-miR-6870-5p		BRAF，ACTB，PRKCA，PIK3R2，WNT3，PPP1R12B，FZD8，IGF2，PRKACA，IGF1，WNT7B，ELK1，PIK3R2	13
		hsa-miR-7111-5p		BRAF，ACTB，PIK3R2，IGF2，PRKACA，IGF1，ELK1，PIK3R2	8
		hsa-miR-3935		STAT3，MAPK13，WNT9B	3
		hsa-miR-6780b-5p		NRAS，PXN，PPP1R12B，SLC9A1，PIK3R3，TIMP3，SRC，IGF1，MAPK1，WNT7B，ELK1	11
		hsa-miR-6779-5p		PRKCA，WNT7A，MSN，PAK1，VAV2，DROSHA，TIMP3，MAPK1，ELK1	9
		hsa-miR-4793-5p		WNT7A，PTCH1，RAF1，PPP1R12B，PIK3R1	5
		hsa-miR-6848-5p		PRKCA，PTCH1，ITGA5，HCLS1	4
		hsa-miR-6846-5p		PRKCA，PTCH1，ITGA5，HCLS1	4
		hsa-miR-1231		WNT2B，RRAS2，EIF4B，IGF1，RPS6KB1	5
		hsa-miR-4492		PRKCA，ERBB2，CAMK2G，PTCH1，PIK3R5，VTN，ITGA5，RPS6KB2，FLNB，FLNA，MAPK1	11
		hsa-miR-641		BRAF，STAT3，SOS2，SMAD2，PTCH1，CAV2，FZD3，PIK3R3，PIK3R1，FGFR1，CD44，PRKACB	12
		hsa-miR-134-5p		BRAF，ITGB1，KRAS，RRAS2，PIK3CA	5
		hsa-miR-6805-5p		RPS6KB2，AKT2	2
		hsa-miR-6813-5p		PTCH1，FLNB，FLNA，MAPK1	4
		hsa-miR-6085		FLNB，FLNA	2
		hsa-miR-6782-5p		PPP1R12B，FZD8	2
		hsa-miR-6132		WNT3，FZD4，WNT9A	3
hsa04261	Adrenergic signaling in cardiomyocytes		23		65
		hsa-miR-1231		CACNG8，CREB3L3，GNAS，GNAI3，PPP2R3C，CACNA2D2，GNAI2，PPP2R1B	8
		hsa-miR-134-5p		ADCY1，CREB1，SCN5A，PIK3CA	4
		hsa-miR-3613-5p		CAMK2D	1
		hsa-miR-3935		MAPK13	1
		hsa-miR-3937		ADCY4	1
		hsa-miR-4492		PRKCA，CAMK2G，ATP2B2，PIK3R5，PLCB3，MAPK1，CACNB3	7
		hsa-miR-4505		PRKCA，CACNG8，ATP1B2，CREB3L3，ATP2B2，CALM3，PPP2R2A，CACNB3，ADCY6	9
		hsa-miR-4793-5p		ATF2，PIK3R1	2
		hsa-miR-5195-3p		PPP2R3A，TPM3，TPM4，SLC8A1，PRKX，CREB3L2，ATP2A2，CACNB2，CACNA1D，	9
		hsa-miR-6085		RPS6KA5	1
		hsa-miR-6132		CACNG8，CACNA2D1，CACNB3	3
		hsa-miR-641		CACNB4，TPM3，ATP2B1，PIK3R3，PPP2R2A，SLC8A1，PIK3R1，PPP2R3C，GNAQ，CACNA2D1，PRKACB	11
		hsa-miR-6757-5p		PIK3CB，CREB1，ATP2B4，ATP2B3	4
		hsa-miR-6779-5p		PRKCA，ATP1A2，SCN4B，SLC8A1，MAPK1	5
		hsa-miR-6780b-5p		PPP2R5E，ATP1B2，PPP1R1A，SLC9A1，PIK3R3，MAPK1，ADCY9	7
		hsa-miR-6782-5p		ADCY4	1
		hsa-miR-6795-5p		CALM1，ATP1A3，RYR2，PRKACA	4
		hsa-miR-6805-5p		ATP2B2，CREM，AKT2	3
		hsa-miR-6813-5p		PPP2R2D，MAPK1	2
		hsa-miR-6846-5p		PRKCA，CACNA2D3，ATP2B2，PPP2R5D，ADCY4，CACNB3	6
		hsa-miR-6848-5p		PRKCA，CACNA2D3，ATP2B2，PPP2R5D，ADCY4，CACNB3	6
		hsa-miR-6870-5p		PRKCA，PPP2R5E，CALM1，PIK3R2，PPP2R2D，CREB1，RYR2，PPP2R1A，PRKACA，SLC8A1，CREB3L2，PIK3R2	12
		hsa-miR-7111-5p		PPP2R5E，PIK3R2，PPP2R2D，CREB1，PPP2R1A，PRKACA，SLC8A1，PIK3R2	8
hsa04915	Estrogen signaling pathway		21		42
		hsa-miR-1231		CREB3L3，GNAS，GNAI3，GNAI2，KCNJ9	5
		hsa-miR-134-5p		ADCY1，KRAS，CREB1，PIK3CA	4
		hsa-miR-3613-5p		GABBR1，ITPR1，ITPR2	3
		hsa-miR-3935		GABBR1，KCNJ6	2
		hsa-miR-3937		ADCY4	1
		hsa-miR-4492		PIK3R5，PLCB3，MAPK1，KCNJ5	4
		hsa-miR-4505		CREB3L3，CALM3，KCNJ6，SP1，ADCY6	5
		hsa-miR-4793-5p		ATF2，RAF1，PIK3R1	3
		hsa-miR-5195-3p		NRAS，PRKX，KCNJ6，CREB3L2	4
		hsa-miR-641		SOS2，PIK3R3，PIK3R1，KCNJ6，HSPA8，GNAQ，PRKACB	7
		hsa-miR-6757-5p		PIK3CB，KRAS，CREB1，GRM1	4
		hsa-miR-6779-5p		KCNJ6，MAPK1，KCNJ5，KCNJ3	4
		hsa-miR-6780b-5p		GABBR1，NRAS，PIK3R3，SRC，SP1，MAPK1，ADCY9	7
		hsa-miR-6782-5p		ADCY4	1
		hsa-miR-6795-5p		GABBR1，CALM1，PRKACA，KCNJ6	4
		hsa-miR-6805-5p		AKT2	1
		hsa-miR-6813-5p		MAPK1，KCNJ5	2
		hsa-miR-6846-5p		ADCY4	1
		hsa-miR-6848-5p		ADCY4	1
		hsa-miR-6870-5p		CALM1，PIK3R2，CREB1，PRKACA，KCNJ6，CREB3L2，PIK3R2	7
		hsa-miR-7111-5p		PIK3R2，CREB1，PRKACA，KCNJ6，PIK3R2	5
hsa04514	Cell adhesion molecules (CAMs)		23		56
		hsa-miR-1231		NTNG1	1
		hsa-miR-134-5p		ITGB1，ITGB8，CLDN16，CD28	4
		hsa-miR-3180		NLGN3	1
		hsa-miR-3613-5p		F11R	1
		hsa-miR-3935		NEGR1	1
		hsa-miR-4492		SDC3，CLDN19，CD6，LRRC4B，PTPRF，HLA-DOB，HLA-F，CNTNAP1，CNTN2，ITGB2，PVRL1，HLA-DQA1	12
		hsa-miR-4505		SPN，SDC3，CD6，HLA-F，CADM1，NRXN3，VCAN，ITGAL	8
		hsa-miR-4793-5p		HLA-DRB1，F11R	2
		hsa-miR-5195-3p		WWC2，NRCAM，NEGR1，ITGB8，NLGN1，CDH5	6
		hsa-miR-6085		NRXN1	1
		hsa-miR-6132		SIGLEC1，CD34，NRXN3，CD276	4
		hsa-miR-641		NEGR1，ITGB8，ITGA9，CNTN1，CNTNAP2，ALCAM，CD8B，CD8A	8
		hsa-miR-6726-5p		CD8B	1
		hsa-miR-6757-5p		SELE	1
		hsa-miR-6779-5p		SIGLEC1，SPN，CADM1，CDH1，NFASC，NLGN3	6
		hsa-miR-6780b-5p		SELP，HLA-G，HLA-DQA1，F11R	4
		hsa-miR-6782-5p		SPN，JAM2，ESAM	3
		hsa-miR-6795-5p		SDC1，ICAM1，CNTNAP1	3
		hsa-miR-6813-5p		CNTNAP1	1
		hsa-miR-6846-5p		CD6，NTNG1	2
		hsa-miR-6848-5p		CD6，NTNG1	2
		hsa-miR-6870-5p		MPZ，SDC3，CLDN11，PVRL2，NRXN2，NLGN2，CLDN2，CLDN9，NFASC	9
		hsa-miR-7111-5p		MPZ，PVRL2，CNTNAP1，CD34，NRXN2，CLDN9，NFASC	7
hsa00604	Glycosphingolipid biosynthesis - ganglio series		7		8
		hsa-miR-3613-5p		B4GALNT1	1
		hsa-miR-3935		ST6GALNAC5，HEXA	2
		hsa-miR-4492		ST3GAL1	1
		hsa-miR-4505		ST3GAL1，ST3GAL2，ST6GALNAC6	3
		hsa-miR-5195-3p		ST6GALNAC3	1
		hsa-miR-641		ST8SIA1	1
		hsa-miR-6870-5p		ST3GAL2	1
hsa00533	Glycosaminoglycan biosynthesis - keratan sulfate		8
		hsa-miR-4492		ST3GAL1，B4GALT2，	2
		hsa-miR-4505		ST3GAL1，ST3GAL2	2
		hsa-miR-6085		B4GALT3	1
		hsa-miR-6782-5p		CHST2	1
		hsa-miR-6795-5p		CHST1	1
		hsa-miR-6846-5p		B3GNT7	1
		hsa-miR-6848-5p		B3GNT7，B4GALT1	2
		hsa-miR-6870-5p		ST3GAL2	1
hsa04012	ErbB signaling pathway		19		40
		hsa-miR-1231		GSK3B，MAP2K4，MAPK10，RPS6KB1	4
		hsa-miR-134-5p		BRAF，KRAS，STAT5B，PIK3CA	4
		hsa-miR-3613-5p		CAMK2D，CRKL	2
		hsa-miR-4492		PRKCA，ERBB2，CAMK2G，PIK3R5，EIF4EBP1，RPS6KB2，PAK4，PAK6，MAPK1	9
		hsa-miR-4505		PRKCA，ERBB2，NRG2，PAK4	4
		hsa-miR-4649-5p		MAP2K4	1
		hsa-miR-4793-5p		RAF1，PIK3R1，PAK6	3
		hsa-miR-5195-3p		NRAS，CRKL，ERBB4	3
		hsa-miR-641		BRAF，SOS2，NRG4，PAK2，PIK3R3	8
		hsa-miR-6757-5p		PIK3CB，KRAS	2
		hsa-miR-6779-5p		GSK3B，PRKCA，PAK1，MAPK1，ABL2，ELK1	6
		hsa-miR-6780b-5p		NRAS，PIK3R3，SRC，MAPK1，ELK1	5
		hsa-miR-6795-5p		PAK6	1
		hsa-miR-6805-5p		RPS6KB2，AKT2	2
		hsa-miR-6813-5p		NRG1，MAPK1	2
		hsa-miR-6846-5p		PRKCA，TGFA，PAK6	3
		hsa-miR-6848-5p		PRKCA，TGFA，PAK6	3
		hsa-miR-6870-5p		BRAF，PRKCA，PIK3R2，NRG1，PAK6，ELK1，EREG，PIK3R2	8
		hsa-miR-7111-5p		BRAF，PIK3R2，NRG1，ELK1，EREG，PIK3R2	6
hsa04921	Oxytocin signaling pathway		22		68
		hsa-miR-1231		CACNG8，GNAS，GNAI3，CACNA2D2，GNAI2，KCNJ9	6
		hsa-miR-134-5p		MYLK4，ADCY1，CAMK4，KRAS，PIK3CA	5
		hsa-miR-3613-5p		CAMK2D，ITPR1，GUCY1A2，MEF2C，ITPR2	5
		hsa-miR-3935		GUCY1A3，KCNJ6	2
		hsa-miR-3937		ADCY4	1
		hsa-miR-4492		PRKCA，CAMK2G，PIK3R5，PLCB3，NFATC2，MAPK1，KCNJ5，MYLK，CACNB3	9
		hsa-miR-4505		PRKCA，CACNG8，CALM3，PPP1R12B，KCNJ6，MYL6，MYLK，CACNB3，ADCY6	9
		hsa-miR-4793-5p		RAF1，PPP1R12B，PIK3R1	3
		hsa-miR-5195-3p		ACTB，MYLK4，NRAS，ACTG1，PPP3CA，PRKX，PLA2G4A，KCNJ6，CACNB2，CAMK1D，CACNA1D，PPP3R2	12
		hsa-miR-6132		CACNG8，CACNA2D1，CACNB3	3
		hsa-miR-641		CAMK4，PRKAA2，CACNB4，PIK3R3，PPP3CB，PTGS2，PIK3R1，KCNJ6，KCNJ2，GNAQ，GUCY1A2，CACNA2D1，PRKACB	13
		hsa-miR-6757-5p		PIK3CB，MAPK7，KRAS	3
		hsa-miR-6779-5p		PRKCA，KCNJ6，MAPK1，KCNJ5，KCNJ3，ELK1，PRKAG3	7
		hsa-miR-6780b-5p		NRAS，PLA2G4F，PPP1R12B，PIK3R3，SRC，MAPK1，ADCY9，ELK1	8
		hsa-miR-6782-5p		PPP1R12B，NFATC2，ADCY4	3
		hsa-miR-6795-5p		CALM1，RYR2，PRKACA，KCNJ6	4
		hsa-miR-6805-5p		NFATC1	1
		hsa-miR-6813-5p		MAPK1，KCNJ5	2
		hsa-miR-6846-5p		PRKCA，CACNA2D3，PRKAA2，ADCY4，CACNB3	5
		hsa-miR-6848-5p		PRKCA，CACNA2D3，ADCY4，CACNB3	4
		hsa-miR-6870-5p		ACTB，PRKCA，CAMK4，CALM1，PIK3R2，PPP1R12B，RYR2，PRKACA，KCNJ6，CAMK1D，ELK1，PRKAG3，PIK3R2	13
		hsa-miR-7111-5p		ACTB，PIK3R2，PRKACA，KCNJ6，CAMK1D，ELK1，PIK3R2	7
hsa05030	Cocaine addiction		18		22
		hsa-miR-1231		CREB3L3，GNAS，GNAI3，GNAI2，GRIN2B	5
		hsa-miR-134-5p		BDNF，CREB1，GRIN2B	3
		hsa-miR-3180		GRIN1	1
		hsa-miR-3613-5p		GRM2	1
		hsa-miR-4492		RELA，GRIN2B，	2
		hsa-miR-4505		CREB3L3，GRM2，PDYN	3
		hsa-miR-4706		DDC	1
		hsa-miR-4793-5p		ATF2	1
		hsa-miR-5195-3p		PRKX，CREB3L2，GRIN2B	3
		hsa-miR-6132		GPSM1，GRM2	2
		hsa-miR-641		GRIN3A，SLC18A2，PRKACB，GRIN2B	4
		hsa-miR-6757-5p		CREB1	1
		hsa-miR-6779-5p		GRIN2B	1
		hsa-miR-6780b-5p		SLC6A3，PDYN，GRIN2B	3
		hsa-miR-6795-5p		PRKACA，GRIN2B	2
		hsa-miR-6848-5p		RELA	1
		hsa-miR-6870-5p		CREB1，DLG4，PRKACA，CREB3L2	4
		hsa-miR-7111-5p		GPSM1，CREB1，PRKACA	3
hsa04724	Glutamatergic synapse		20		48
		hsa-miR-1231		CACNA1A，GNAS，GNAI3，GNAI2，GRIN2B	5
		hsa-miR-134-5p		SLC38A1，ADCY1，GRIK2，GRIN2B	4
		hsa-miR-3180		GRIN1	1
		hsa-miR-3613-5p		GRM2，ITPR1，ITPR2	3
		hsa-miR-3937		ADCY4	1
		hsa-miR-4492		PRKCA，GNG13，PLCB3，MAPK1，GRIK3，GRIN2B	6
		hsa-miR-4505		PRKCA，GNG13，GRM2，ADCY6	4
		hsa-miR-5195-3p		PPP3CA，DLGAP1，SLC38A2，PRKX，PLA2G4A，CACNA1D，SLC1A2，PPP3R2，GRIN2B	9
		hsa-miR-6132		GRM2，GRM7	2
		hsa-miR-641		GRIN3A，ADRBK2，PPP3CB，GNG2，GNAQ，SHANK2，SLC1A2，PRKACB，GRIN2B	9
		hsa-miR-6757-5p		GRM1	1
		hsa-miR-6779-5p		PRKCA，GRM5，GLS，GRIK5，MAPK1，KCNJ3，GRIK3，GRIN2B	8
		hsa-miR-6780b-5p		SLC38A1，ADRBK2，PLA2G4F，GRIA1，HOMER2，MAPK1，ADCY9，GRIN2B	8
		hsa-miR-6782-5p		SLC17A7，ADCY4	2
		hsa-miR-6795-5p		PRKACA，GRIN2B	2
		hsa-miR-6813-5p		MAPK1，GRIK3	2
		hsa-miR-6846-5p		PRKCA，GRIK2，ADCY4	3
		hsa-miR-6848-5p		PRKCA，GRIK2，ADCY4	3
		hsa-miR-6870-5p		PRKCA，DLG4，PRKACA，SLC17A7，SHANK2，GLS2	6
		hsa-miR-7111-5p		PRKACA，SHANK2，GLS2	3
hsa04390	Hippo signaling pathway		22		61
		hsa-miR-1231		GSK3B，BTRC，APC，PRKCI，WNT2B，SMAD4，PPP2R1B，AJUBA	8
		hsa-miR-134-5p		YAP1，WWC1	2
		hsa-miR-3180		BBC3	1
		hsa-miR-3613-5p		ID2，YWHAE，APC，DLG2	4
		hsa-miR-3935		FRMD6，WNT9B，MOB1A	3
		hsa-miR-4492		BTRC，NF2，GLI2，ITGB2	4
		hsa-miR-4505		BTRC，NF2，GLI2，SMAD3，BMP8B，PPP2R2A，BBC3，WTIP，FBXW11	9
		hsa-miR-4793-5p		WNT7A，SMAD4，DLG2	3
		hsa-miR-5195-3p		ACTB，WNT16，TGFBR1，YWHAE，BMP5，ACTG1，SMAD3，MPP5，SMAD4，SERPINE1，TGFBR2，BIRC2	12
		hsa-miR-6132		WNT3，FZD4，LLGL1，WTIP，FGF1，WNT9A	6
		hsa-miR-641		TGFBR1，SMAD2，YWHAG，YWHAB，AMOT，BMP6，FZD3，MPP5，PPP2R2A，FRMD6，TEAD1	11
		hsa-miR-6726-5p		APC	1
		hsa-miR-6757-5p		WNT16，WNT7B	2
		hsa-miR-6779-5p		GSK3B，WNT7A，TCF7L1，CDH1，SAV1，DLG2	6
		hsa-miR-6780b-5p		BTRC，WNT7B	2
		hsa-miR-6782-5p		SMAD3，FZD8，TEAD1	3
		hsa-miR-6805-5p		DVL3	1
		hsa-miR-6813-5p		PPP2R2D	1
		hsa-miR-6848-5p		MOB1B	1
		hsa-miR-6870-5p		ACTB，DVL3，GLI2，WNT3，PPP2R2D，FZD8，DLG4，TP73，PPP2R1A，TCF7，WNT7B，BIRC2	12
		hsa-miR-7111-5p		ACTB，DVL3，PPP2R2D，BMP6，LIMD1，TP73，PPP2R1A	7
		hsa-miR-7112-5p		BMP4	1
hsa04014	Ras signaling pathway		23		87
		hsa-miR-1231		RRAS2，IGF1，MAPK10，GRIN2B，	4
		hsa-miR-134-5p		KRAS，RRAS2，PIK3CA，GRIN2B	4
		hsa-miR-3180		RASAL3，SYNGAP1，GRIN1	3
		hsa-miR-3613-5p		IGF1R，RRAS2，PLA2G12A	3
		hsa-miR-3935		ETS2，MLLT4	2
		hsa-miR-4492		PRKCA，KSR2，GNG13，RIN1，PIK3R5，PLA2G6，RASGRP2，RAB5A，PLA2G2F，PAK4，PAK6，SYNGAP1，RELA，MAPK1，NGFR，GRIN2B	16
		hsa-miR-4505		PRKCA，KSR2，GNG13，RIN1，CALM3，PLA2G2F，PAK4，SYNGAP1，PDGFRB	9
		hsa-miR-4793-5p		RAF1，PIK3R1，PAK6	3
		hsa-miR-5195-3p		NRAS，RASA2，ANGPT2，EFNA3，IGF1R，RASA1，FLT1，PRKX，PLA2G4A，EXOC2，PLCE1，GRIN2B	12
		hsa-miR-6085		PLA2G6，SYNGAP1，NGFR，	3
		hsa-miR-6132		KSR2，EFNA5，EFNA4，PGF，FGF1，RAPGEF5	6
		hsa-miR-641		KSR2，SOS2，PAK2，ETS1，ANGPT2，EFNA5，PIK3R3，MAPK8，REL，KIT，GNG2，PIK3R1，ANGPT1，RGL1，FGFR1，RAP1B，MAPK10，PRKACB，GRIN2B	19
		hsa-miR-6757-5p		PIK3CB，KRAS	2
		hsa-miR-6779-5p		PRKCA，KSR2，RASA2，EFNA5，PAK1，PLA2G2D，FGF11，RASGRF1，RALB，MAPK1，ABL2，ELK1，GRIN2B	13
		hsa-miR-6780b-5p		KSR2，NRAS，RAP1A，PLA2G4F，EFNA3，EFNA5，PIK3R3，PDGFB，IGF1，BCL2L1，GAB2，FGFR2，MAPK1，ELK1，GRIN2B	15
		hsa-miR-6782-5p		REL	1
		hsa-miR-6795-5p		LAT，CALM1，EFNA3，PRKACA，RASA4，BCL2L1，PAK6，SYNGAP1，RAB5B，GRIN2B	10
		hsa-miR-6805-5p		AKT2，SYNGAP1	2
		hsa-miR-6813-5p		MAPK1	1
		hsa-miR-6846-5p		PRKCA，FGF19，FGF17，FOXO4，PDGFB，RASA4，PAK6，VEGFB	8
		hsa-miR-6848-5p		PRKCA，FGF19，FGF17，FOXO4，PDGFB，RASA4，PAK6，VEGFB，RELA	9
		hsa-miR-6870-5p		PRKCA，KSR2，CALM1，PIK3R2，PLA2G6，PLA2G2D，RAB5A，BRAP，PRKACA，IGF1，PAK6，SYNGAP1，CSF1R，ELK1，PIK3R2	15
		hsa-miR-7111-5p		KSR2，RIN1，PIK3R2，PLA2G6，EFNA3，PLA2G2D，PRKACA，IGF1，SYNGAP1，CSF1R，ELK1，PIK3R2	12
hsa04918	Thyroid hormone synthesis		21		29
		hsa-miR-1231		CREB3L3，GNAS，DUOX2	3
		hsa-miR-134-5p		ADCY1，PAX8，CREB1	3
		hsa-miR-3613-5p		ITPR1，ITPR2	2
		hsa-miR-3935		TSHR	1
		hsa-miR-3937		ADCY4	1
		hsa-miR-4492		PRKCA，PLCB3，SLC5A5	3
		hsa-miR-4505		PRKCA，ATP1B2，CREB3L3，TG，SLC5A5，ADCY6	6
		hsa-miR-4793-5p		ATF2，TPO	2
		hsa-miR-5195-3p		PRKX，CREB3L2	2
		hsa-miR-6132		CANX	1
		hsa-miR-641		GNAQ，PRKACB	2
		hsa-miR-6757-5p		CREB1	1
		hsa-miR-6779-5p		PRKCA，TTF2，ATP1A2	3
		hsa-miR-6780b-5p		ATP1B2，IYD，ADCY9	3
		hsa-miR-6782-5p		ADCY4	1
		hsa-miR-6795-5p		ATP1A3，PRKACA，SLC5A5	3
		hsa-miR-6805-5p		TSHR	1
		hsa-miR-6846-5p		PRKCA，TSHR，IYD，ADCY4	4
		hsa-miR-6848-5p		PRKCA，TSHR，IYD，ADCY4	4
		hsa-miR-6870-5p		PRKCA，CREB1，PRKACA，CREB3L2，IYD	5
		hsa-miR-7111-5p		CREB1，PRKACA	2
hsa05221	Acute myeloid leukemia		16		29
		hsa-miR-1231		RPS6KB1	1
		hsa-miR-134-5p		BRAF，KRAS，STAT5B，PIK3CA	4
		hsa-miR-3935		STAT3	1
		hsa-miR-4492		PIK3R5，EIF4EBP1，PML，RPS6KB2，RUNX1T1，RELA，MAPK1，PPARD	8
		hsa-miR-4505		ZBTB16	1
		hsa-miR-4793-5p		RAF1，PIK3R1	2
		hsa-miR-5195-3p		NRAS	1
		hsa-miR-641		BRAF，STAT3，SOS2，PIK3R3，KIT，PIK3R1	6
		hsa-miR-6757-5p		PIK3CB，KRAS	2
		hsa-miR-6779-5p		PIM2，TCF7L1，MAPK1	3
		hsa-miR-6780b-5p		NRAS，ZBTB16，PIK3R3，MAPK1	4
		hsa-miR-6805-5p		RPS6KB2，AKT2	2
		hsa-miR-6813-5p		MAPK1	1
		hsa-miR-6848-5p		RELA	1
		hsa-miR-6870-5p		BRAF，PIK3R2，RARA，TCF7，PIK3R2	5
		hsa-miR-7111-5p		BRAF，PIK3R2，RARA，PIK3R2	4
hsa04144	Endocytosis		27		85
		hsa-miR-1231		SMAD6，PRKCI，AGAP1，EPN3	4
		hsa-miR-134-5p		SMAD6，RABEP1，PSD3，CXCR2	4
		hsa-miR-3180		GRK6	1
		hsa-miR-3613-5p		SMURF2，IGF1R，	2
		hsa-miR-3935		CYTH3	1
		hsa-miR-4492		VPS37D，ITCH，AGAP1，EPN2，PML，HLA-F，RAB5A，ARAP3，GIT1，AGAP2，CYTH4，DNM1，VPS37C，EHD2，IQSEC2，EHD1	16
		hsa-miR-4505		PSD4，VPS37D，SH3KBP1，WWP1，CYTH2，SMAD3，ADRB3，HLA-F，ASAP1，ASAP3，ARAP3，AGAP2	12
		hsa-miR-4508		VPS37D	1
		hsa-miR-4649-5p		ASAP1	1
		hsa-miR-4706		EPN3	1
		hsa-miR-4793-5p		CHMP7，TSG101	2
		hsa-miR-5195-3p		TGFBR1，STAM，DAB2，AP2B1，SMURF2，NEDD4L，SMAD3，IGF1R，ADRB3，PSD3，EPS15，FLT1，ZFYVE9，RUFY1，TGFBR2，ERBB4，ASAP2	17
		hsa-miR-6085		AGAP1，STAMBP	2
		hsa-miR-6132		IQSEC3，LDLRAP1，CLTCL1，SH3GLB2，AP2A1，PSD2，RUFY1	7
		hsa-miR-641		TGFBR1，SMAD2，STAM，ADRBK2，GRK5，ITCH，CAV2，GBF1，ZFYVE16，TRAF6，EPS15，KIT，HSPA8，STAMBP	14
		hsa-miR-6726-5p		VPS36	1
		hsa-miR-6757-5p		SH3KBP1，GIT2	2
		hsa-miR-6779-5p		PSD4，CHMP7，RAB11FIP4，LDLRAP1	4
		hsa-miR-6780b-5p		ADRBK2，SH3KBP1，CLTC，PIP5K1B，ARAP1，SRC，SH3GL3，HLA-G，GRK6，STAMBP，FGFR2	11
		hsa-miR-6782-5p		ITCH，SMAD3	2
		hsa-miR-6795-5p		SH3KBP1，IL2RB，DNM3，RAB5B	4
		hsa-miR-6805-5p		AGAP3，AGAP2	2
		hsa-miR-6813-5p		AGAP1，RAB11FIP5，STAMBP	3
		hsa-miR-6846-5p		VPS36，RAB11FIP2，AGAP2，EHD2	4
		hsa-miR-6848-5p		RAB11FIP2，AGAP2，EHD2	3
		hsa-miR-6870-5p		VPS37D，PIP5K1C，CYTH2，VPS37B，RAB5A，RAB11FIP2，GIT1，AGAP2，RAB11FIP5，CSF1R，AP2M1	11
		hsa-miR-7111-5p		VPS37D，ARF5，PIP5K1C，VPS37B，RAB11FIP2，AGAP2，CSF1R，AP2M1	8
hsa04350	TGF-beta signaling pathway		20		31
		hsa-miR-1231		SMAD6，SMAD4，PPP2R1B，RPS6KB1	4
		hsa-miR-134-5p		SMAD6	1
		hsa-miR-3613-5p		ID2，NODAL，SMURF2，PITX2	4
		hsa-miR-3935		RBL1，SMAD5	2
		hsa-miR-4492		ACVR1B，RPS6KB2，MAPK1	3
		hsa-miR-4505		SMAD3，BMP8B，SP1，	3
		hsa-miR-4793-5p		SMAD4	1
		hsa-miR-5195-3p		TGFBR1，SMURF2，BMP5，SMAD3，SKP1，SMAD4，ZFYVE9，SMAD5，TGFBR2	9
		hsa-miR-641		TGFBR1，SMAD2，BMP6，ZFYVE16，ACVR1C	5
		hsa-miR-6726-5p		FST	1
		hsa-miR-6779-5p		MAPK1	1
		hsa-miR-6780b-5p		SP1，MAPK1	2
		hsa-miR-6782-5p		SMAD3，ACVR2A	2
		hsa-miR-6805-5p		SKP1，RPS6KB2	2
		hsa-miR-6813-5p		MAPK1	1
		hsa-miR-6846-5p		CHRD	1
		hsa-miR-6848-5p		CHRD	1
		hsa-miR-6870-5p		FST，PPP2R1A，LEFTY2	3
		hsa-miR-7111-5p		BMP6，PPP2R1A	2
		hsa-miR-7112-5p		BMP4	1
hsa04015	Rap1 signaling pathway		24		84
		hsa-miR-1231		TLN2，GNAS，PRKCI，GNAI3，IGF1，GNAI2，GRIN2B，	7
		hsa-miR-134-5p		BRAF，MAGI2，ADCY1，ITGB1，KRAS，PIK3CA，LCP2，GRIN2B	8
		hsa-miR-3180		GRIN1	1
		hsa-miR-3613-5p		CRKL，IGF1R	2
		hsa-miR-3935		MAPK13，MLLT4，RAPGEF6	3
		hsa-miR-3937		ADCY4	1
		hsa-miR-4492		PRKCA，PIK3R5，RASGRP2，PLCB3，ARAP3，MAPK1，ITGB2，NGFR，GRIN2B	9
		hsa-miR-4505		PRKCA，CALM3，BCAR1，ARAP3，ITGAL，PDGFRB，ADCY6	7
		hsa-miR-4793-5p		RAF1，PIK3R1	2
		hsa-miR-5195-3p		ACTB，MAGI2，NRAS，CRKL，ACTG1，ANGPT2，EFNA3，IGF1R，RAPGEF2，FLT1，PLCE1，PRKD3，GRIN2B	13
		hsa-miR-6085		NGFR	1
		hsa-miR-6132		CTNND1，BCAR1,EFNA5,EFNA4,PGF,CNR1,FGF1,RAPGEF5	8
		hsa-miR-641		BRAF，SIPA1L3，ANGPT2，EFNA5，SIPA1L1，PIK3R3，PFN2，RAPGEF2，RAPGEF6，KIT，PIK3R1，GNAQ，ANGPT1，FGFR1，RAP1B，GRIN2B	16
		hsa-miR-6757-5p		PIK3CB，KRAS	2
		hsa-miR-6779-5p		PRKCA，EFNA5，VAV2，FGF11，CDH1，RALB，MAPK1，GRIN2B	8
		hsa-miR-6780b-5p		SIPA1L3，NRAS，RAP1A，EFNA3，EFNA5，MAP2K6，PIK3R3，PDGFB，SRC，IGF1，VASP，PRKD3，FGFR2，MAPK1，ADCY9，GRIN2B	16
		hsa-miR-6782-5p		ADCY4	1
		hsa-miR-6795-5p		LAT，CALM1，EFNA3，GRIN2B	4
		hsa-miR-6805-5p		AKT2	1
		hsa-miR-6813-5p		MAGI3，MAPK1	2
		hsa-miR-6846-5p		PRKCA，FGF19，FGF17，PDGFB，VEGFB，ADCY4	6
		hsa-miR-6848-5p		PRKCA，FGF19，FGF17，PDGFB，VEGFB，ADCY4	6
		hsa-miR-6870-5p		BRAF，ACTB，PRKCA，SIPA1L3，CALM1，PIK3R2，MAP2K3，IGF1，CSF1R，PIK3R2	10
		hsa-miR-7111-5p		BRAF，ACTB，SIPA1L3，PIK3R2，EFNA3，IGF1，CSF1R，PIK3R2	8
hsa05212	Pancreatic cancer		21		29
		hsa-miR-1231		SMAD4，STAT1，MAPK10	3
		hsa-miR-134-5p		BRAF，KRAS，PIK3CA	3
		hsa-miR-3613-5p		CDK6	1
		hsa-miR-3935		STAT3	1
		hsa-miR-4492		ERBB2，PIK3R5，RELA，MAPK1	4
		hsa-miR-4505		ERBB2，SMAD3	2
		hsa-miR-4793-5p		RAF1，SMAD4，PIK3R1	3
		hsa-miR-5195-3p		TGFBR1，SMAD3，CDK6，SMAD4，TGFBR2	5
		hsa-miR-6132		E2F3	1
		hsa-miR-641		BRAF，STAT3，TGFBR1，SMAD2，CDK6，PIK3R3，MAPK8，PIK3R1，MAPK10	9
		hsa-miR-6757-5p		PIK3CB，KRAS，CDK6	3
		hsa-miR-6779-5p		RALB，MAPK1	2
		hsa-miR-6780b-5p		ARHGEF6，PIK3R3，BCL2L1，MAPK1	4
		hsa-miR-6782-5p		SMAD3	1
		hsa-miR-6795-5p		BCL2L1	1
		hsa-miR-6805-5p		AKT2	1
		hsa-miR-6813-5p		MAPK1	1
		hsa-miR-6846-5p		TGFA，CDK6	2
		hsa-miR-6848-5p		TGFA，CDK6，RELA	3
		hsa-miR-6870-5p		BRAF，PIK3R2，PIK3R2	3
		hsa-miR-7111-5p		BRAF，PIK3R2，PIK3R2	3
hsa04550	Signaling pathways regulating pluripotency of stem cells		22		56
		hsa-miR-1231		GSK3B，APC，WNT2B，SMAD4，IGF1	5
		hsa-miR-134-5p		KRAS，POU5F1B，PIK3CA	3
		hsa-miR-3613-5p		ID2，NODAL，APC，REST，IGF1R	5
		hsa-miR-3935		STAT3，OTX1，MAPK13，SMAD5，WNT9B	5
		hsa-miR-4492		ACVR1B，PIK3R5，LIFR，MAPK1	4
		hsa-miR-4505		SMAD3	1
		hsa-miR-4793-5p		WNT7A，RAF1，SMAD4，PIK3R1	4
		hsa-miR-5195-3p		WNT16，NRAS，SMAD3，IGF1R，RIF1，SMAD4，SMAD5	7
		hsa-miR-6085		ZFHX3	1
		hsa-miR-6132		WNT3，FZD4，WNT9A	3
		hsa-miR-641		STAT3，PAX6，SMAD2，ZFHX3，FZD3，PIK3R3，ZIC3，PIK3R1，ACVR1C，FGFR1，MEIS1	11
		hsa-miR-6726-5p		KAT6A，APC	2
		hsa-miR-6757-5p		JARID2，WNT16，PIK3CB，KRAS，WNT7B，MEIS1	6
		hsa-miR-6779-5p		GSK3B，WNT7A，POU5F1B，MAPK1	4
		hsa-miR-6780b-5p		KAT6A，NRAS，HOXB1，PIK3R3，IGF1，FGFR2，MAPK1，WNT7B	8
		hsa-miR-6782-5p		SMAD3，FZD8，ACVR2A	3
		hsa-miR-6795-5p		OTX1	1
		hsa-miR-6805-5p		DVL3，AKT2，	2
		hsa-miR-6813-5p		MAPK1	1
		hsa-miR-6870-5p		DVL3，HOXB1，PIK3R2，WNT3，FZD8，IGF1，ISL1，WNT7B，LEFTY2，HNF1A，PIK3R2	11
		hsa-miR-7111-5p		DVL3，PIK3R2，IGF1，ISL1，HNF1A，PIK3R2	6
		hsa-miR-7112-5p		BMP4	1
hsa04152	AMPK signaling pathway		23		53
		hsa-miR-1231		CREB3L3，PPP2R3C，IGF1，PPP2R1B，RPS6KB1	5
		hsa-miR-134-5p		CREB1，PIK3CA，LEPR	3
		hsa-miR-3180		AKT1S1	1
		hsa-miR-3613-5p		STK11，IGF1R，PPARGC1A，RAB10	4
		hsa-miR-3935		STK11	1
		hsa-miR-4492		PIK3R5，EIF4EBP1，RPS6KB2，G6PC3，CRTC2，PFKFB3	6
		hsa-miR-4505		CREB3L3，SCD5，CRTC2，PPP2R2A，PFKFB4	5
		hsa-miR-4793-5p		PIK3R1，FOXO1	2
		hsa-miR-5195-3p		PPP2R3A，IGF1R，CREB3L2，FOXO1	4
		hsa-miR-6085		CRTC2	1
		hsa-miR-6132		ULK1，PFKL，STRADA	3
		hsa-miR-641		IRS2，PRKAA2，ADIPOQ，PIK3R3，PPP2R2A，PIK3R1，PPP2R3C，IRS1，PFKFB2，FOXO1，MAP3K7，RAB14	12
		hsa-miR-6726-5p		PCK2	1
		hsa-miR-6757-5p		PIK3CB，CREB1	2
		hsa-miR-6779-5p		G6PC3，PRKAG3	2
		hsa-miR-6780b-5p		PPP2R5E，CRTC2，PIK3R3，GYS2，IGF1，FOXO3	6
		hsa-miR-6805-5p		LEP，RPS6KB2，AKT2	3
		hsa-miR-6813-5p		PPP2R2D，CRTC2	2
		hsa-miR-6846-5p		HNF4A，PRKAA2，PPP2R5D，G6PC3	4
		hsa-miR-6848-5p		HNF4A，PPP2R5D，G6PC3	3
		hsa-miR-6870-5p		RAB8A，PPP2R5E，PIK3R2，PPP2R2D，CREB1，CRTC2，PPP2R1A，IGF1，CREB3L2，STRADA，PRKAG3，PIK3R2	12
		hsa-miR-7111-5p		RAB8A，PPP2R5E，PIK3R2，PPP2R2D，CREB1，PPP2R1A，IGF1，PIK3R2	8
		hsa-miR-7112-5p		RHEB	1
hsa04360	Axon guidance		21		56
		hsa-miR-1231		GSK3B，NTNG1，GNAI3，EPHB6，GNAI2	5
		hsa-miR-134-5p		ITGB1，KRAS，LIMK2，SLIT3	4
		hsa-miR-3613-5p		EPHA5	1
		hsa-miR-3935		EFNB2，FES	2
		hsa-miR-4492		CFL1，EPHA8，SEMA4F，PLXNA1，SEMA3F，UNC5A，EFNB3，SRGAP3，DPYSL5，NFATC2，PAK4，SEMA4B，PAK6，EFNB1，SEMA7A，MAPK1	16
		hsa-miR-4505		SEMA3G，SEMA4F，SEMA3F，SEMA4G，PAK4，UNC5B	6
		hsa-miR-4793-5p		PAK6	1
		hsa-miR-5195-3p		SEMA6A，NRAS，SRGAP1，EFNA3，PPP3CA，RASA1，DPYSL2，SEMA3A，NTN4，PPP3R2	10
		hsa-miR-6085		NGEF，EFNB1，ROBO1	3
		hsa-miR-6132		PLXNA2，EFNA5，EFNA4，SEMA4G	4
		hsa-miR-641		PAK2，EFNA5，EPHA7，PPP3CB，SEMA3A	5
		hsa-miR-6757-5p		KRAS，ROBO1	2
		hsa-miR-6779-5p		GSK3B，NTN1，EFNA5，PAK1	7
		hsa-miR-6780b-5p		NRAS，SEMA4F，EFNA3，EFNA5，UNC5B，SLIT3，MAPK1	7
		hsa-miR-6782-5p		SLIT1，NFATC2	2
		hsa-miR-6795-5p		PLXNA2，EFNA3，PAK6	3
		hsa-miR-6813-5p		ABLIM1，MAPK1	2
		hsa-miR-6846-5p		NTNG1，SEMA4G，UNC5B，PAK6	4
		hsa-miR-6848-5p		NTNG1，SEMA4G，UNC5B，PAK6	4
		hsa-miR-6870-5p		ABLIM3，SRGAP1，SEMA6B，SEMA4G，DPYSL5，PAK6	6
		hsa-miR-7111-5p		ABLIM3，EFNA3，SEMA6B，SEMA4G，DPYSL5	5
hsa00603	Glycosphingolipid biosynthesis - globo series		8		8
		hsa-miR-3935		HEXA	1
		hsa-miR-4492		ST3GAL1，FUT1，B3GALT5	3
		hsa-miR-4505		ST3GAL1，FUT1，ST3GAL2	3
		hsa-miR-5195-3p		FUT9	1
		hsa-miR-6085		FUT1	1
		hsa-miR-641		ST8SIA1	1
		hsa-miR-6795-5p		FUT9	1
		hsa-miR-6870-5p		ST3GAL2	1
hsa04010	MAPK signaling pathway		26		97
		hsa-miR-4492		PRKCA，CACNA1G，RASGRP2，FLNB，MAPKAPK3，FLNA，PTPN5，RELA，MAPK1，CACNB3	10
		hsa-miR-6848-5p		PRKCA，CACNA2D3，FGF19，FGF17，MAP4K1，PDGFB，DUSP8，RELA，CACNB3	9
		hsa-miR-6870-5p		BRAF，PRKCA，MAP2K3，DUSP10，PRKACA，SRF，ELK1	7
		hsa-miR-6846-5p		PRKCA，CACNA2D3，FGF19，FGF17，MAP4K1，PDGFB，DUSP8，CACNB3	8
		hsa-miR-4505		PRKCA，CACNG8，FLNA，CACNA1E，SRF，PDGFRB，CACNB3	7
		hsa-miR-6779-5p		DUSP4，PRKCA，TAB1，MAPK8IP2，RASA2，MAP3K13，PAK1，FGF11，MAP3K12，PPP5D1，ZAK，RASGRF1，MAPK1，ELK1，RPS6KA2	15
		hsa-miR-6132		CACNG8，MAPK8IP2，MAPK8IP3，CACNA2D1，FGF1，CACNB3	6
		hsa-miR-3613-5p		CRKL，MAP3K1，RRAS2，PPM1A，MEF2C	5
		hsa-miR-5195-3p		TGFBR1，NRAS，CRKL，RASA2，MAP4K4，TAOK1，PPP3CA，RASA1，RAPGEF2，FLNB，PRKX，PLA2G4A，CACNB2，CACNA1D，TGFBR2，PPP3R2	16
		hsa-miR-3180		JUND	1
		hsa-miR-6780b-5p		TAOK3，DUSP4，NRAS，RAP1A，PLA2G4F，RPS6KA1，MAP2K6，MAP3K12，PDGFB，CACNA1E，FGFR2，MAPK1，ELK1	13
		hsa-miR-641		BRAF，TGFBR1，SOS2，PAK2，CACNB4，MAP3K1，TAOK1，PPP3CB，RAPGEF2，MAPK8，TRAF6，PPM1A，HSPA8，DUSP3，CACNA2D1，RPS6KA4，FGFR1，MAP3K7，RAP1B，MAPK10，PRKACB	21
		hsa-miR-6813-5p		DUSP6，FLNB，FLNA，MAPK1	4
		hsa-miR-1231		NTRK2，CACNG8，CACNA1A，RRAS2，CACNA2D2，MAP2K4，MAPK10	7
		hsa-miR-6757-5p		MAPK7，KRAS，FLNB，ZAK	4
		hsa-miR-134-5p		BRAF，TAB1，KRAS，BDNF，RRAS2	5
		hsa-miR-6782-5p		RPS6KA1	1
		hsa-miR-6085		RPS6KA5，FLNB，FLNA，DUSP16	4
		hsa-miR-6795-5p		MAP4K4，HSPB1，MAP4K1，PRKACA	4
		hsa-miR-7111-5p		BRAF，MAP4K1，PRKACA，SRF，ELK1	5
		hsa-miR-3935		MAPK13	1
		hsa-miR-4793-5p		DUSP4，NTRK2，ATF2，RAF1，PPM1A	5
		hsa-miR-6805-5p		AKT2，NFATC1	2
		hsa-miR-6726-5p		LAMTOR3	1
		hsa-miR-4649-5p		MAP2K4	1
		hsa-miR-3937		TAB2	1
